# Supplementary material for: One-stone-for-two-birds strategy to attain beyond 25% perovskite solar cells
Source: Nat Commun. 2023 Feb 15;14:839. doi: 10.1038/s41467-023-36229-1 (PMC9932071; doi:10.1038/s41467-023-36229-1)
Supplement: Supplementary file 4 — Source Data [file 41467_2023_36229_MOESM4_ESM.xlsx]

## Sheet: Figure 1c
	Absorption energy	Defect formation energy	Energy barrier
FAPbI3	0	1.422	0.737
MAPbI3	0	1.075	0.688
3AMP	2.784	3.574	0.907
3AMPY	2.988	3.791	0.966
3AP	3.135	3.812	1.467
BA	2.968	3.716	1.293
PEA	2.498	3.584	0.861

## Sheet: Figure 1d
d (ppm)	3AP	d (ppm)	3AP+PbI2
7.42309	0.00358	7.42309	-0.00023651
7.42366	0.00322	7.42366	-0.000394229
7.42424	0.00252	7.42424	0.000206289
7.42481	0.00224	7.42481	-6.20068e-05
7.42538	0.0022	7.42538	-0.000330303
7.42595	0.00174	7.42595	-3.38691e-05
7.42652	0.00148	7.42652	0.000262564
7.4271	0.00139	7.4271	-0.000309816
7.42767	0.00104	7.42767	-0.000110631
7.42824	0.000984569	7.42824	-9.73024e-05
7.42881	0.00136	7.42881	-0.000226144
7.42938	0.000923761	7.42938	-0.000354985
7.42996	0.000533865	7.42996	-0.000436436
7.43053	0.000403779	7.43053	-0.000517887
7.4311	0.000544205	7.4311	-0.000409779
7.43167	0.000357472	7.43167	-0.000301671
7.43225	0.000192712	7.43225	-3.06603e-05
7.43282	0.00025785	7.43282	0.00024035
7.43339	0.000312505	7.43339	-0.000436436
7.43396	7.01796e-05	7.43396	0.000150507
7.43453	0.000255131	7.43453	-0.000573669
7.43511	0.000416756	7.43511	-3.41159e-05
7.43568	-6.02645e-05	7.43568	-0.000237004
7.43625	3.06117e-05	7.43625	-0.000439892
7.43682	1.68438e-05	7.43682	-0.000866894
7.43739	0.000173987	7.43739	-3.01667e-05
7.43797	0.000113971	7.43797	-0.000346593
7.43854	1.08392e-05	7.43854	-0.000663019
7.43911	6.31338e-05	7.43911	-0.000458156
7.43968	3.38292e-05	7.43968	-0.000253294
7.44025	9.60106e-05	7.44025	-0.00047494
7.44083	0.000274428	7.44083	6.16511e-05
7.4414	0.000134943	7.4414	-4.74442e-05
7.44197	-7.52003e-05	7.44197	-0.00015654
7.44254	-1.89822e-05	7.44254	0.000160874
7.44311	6.06045e-05	7.44311	-0.000279951
7.44369	-3.72445e-06	7.44369	0.000179632
7.44426	-3.45569e-05	7.44426	-0.000119023
7.44483	0.000239618	7.44483	-0.000465067
7.4454	0.000141728	7.4454	-5.28743e-05
7.44597	0.000160784	7.44597	-6.96583e-05
7.44655	0.000143053	7.44655	-8.64421e-05
7.44712	-0.000258163	7.44712	-0.000103226
7.44769	0.000206904	7.44769	-0.00012001
7.44826	0.000332796	7.44826	0.000206783
7.44883	0.000122448	7.44883	-0.000224663
7.44941	5.09348e-05	7.44941	-0.000229599
7.44998	0.000224616	7.44998	-0.000234535
7.45055	0.000217171	7.45055	-0.000275014
7.45112	-1.29851e-05	7.45112	-0.000315493
7.45169	-0.000142411	7.45169	-0.000166413
7.45227	-0.00012615	7.45227	-1.73319e-05
7.45284	-0.000187891	7.45284	-0.000128896
7.45341	-0.000104649	7.45341	-0.000240459
7.45398	-0.000321641	7.45398	-0.000588972
7.45455	-0.000317831	7.45455	-0.000179247
7.45513	-0.000235505	7.45513	-0.000167153
7.4557	-0.000208592	7.4557	-0.000155059
7.45627	-0.000437313	7.45627	-0.000806422
7.45684	-0.000337588	7.45684	-0.000194057
7.45741	-0.000494735	7.45741	-0.000185912
7.45799	-0.00034031	7.45799	-0.000177766
7.45856	-6.27034e-05	7.45856	-0.000280198
7.45913	-0.000164342	7.45913	-0.000382629
7.4597	-0.000201667	7.4597	-0.000210594
7.46027	5.09313e-06	7.46027	-3.85586e-05
7.46085	-0.000152262	7.46085	-5.60831e-05
7.46142	-0.000227911	7.46142	-7.36074e-05
7.46199	-0.000103936	7.46199	-0.000209606
7.46256	-0.00010261	7.46256	-0.000345605
7.46313	-9.92045e-05	7.46313	-0.000339435
7.46371	-0.000235561	7.46371	-0.000333264
7.46428	-0.000397844	7.46428	0.000159393
7.46485	-0.000312764	7.46485	-0.000106188
7.46542	-0.000371063	7.46542	0.000291689
7.46599	-0.000374328	7.46599	-6.8671e-05
7.46657	-0.000271355	7.46657	4.09181e-05
7.46714	-0.000340093	7.46714	0.000150507
7.46771	6.02522e-05	7.46771	0.000323283
7.46828	-0.000263212	7.46828	-0.00026218
7.46885	-0.000202576	7.46885	-0.000196031
7.46943	-5.09569e-05	7.46943	-0.000129883
7.47	0.000113015	7.47	-0.000158514
7.47057	-0.000145637	7.47057	-0.000187146
7.47114	-0.000381496	7.47114	0.000100155
7.47171	-0.000273873	7.47171	-0.000370781
7.47229	-0.000583464	7.47229	0.000295639
7.47286	-0.000267249	7.47286	-0.000301671
7.47343	-0.000418416	7.47343	-7.92843e-05
7.474	-0.000481582	7.474	0.000143102
7.47457	-0.000562273	7.47457	9.69467e-05
7.47515	-0.000362503	7.47515	5.0791e-05
7.47572	-0.000648897	7.47572	-7.21228e-06
7.47629	-0.00049021	7.47629	-6.52154e-05
7.47686	-0.000562068	7.47686	-0.000233795
7.47743	-0.000332977	7.47743	0.000355863
7.47801	-0.000302889	7.47801	0.000240597
7.47858	-0.00025419	7.47858	0.000125331
7.47915	-0.000218836	7.47915	0.000247015
7.47972	-8.27969e-05	7.47972	0.000368698
7.4803	-0.000129455	7.4803	0.000265279
7.48087	-0.00019	7.48087	0.000161861
7.48144	-0.000197455	7.48144	5.84425e-05
7.48201	-7.47105e-05	7.48201	-4.4976e-05
7.48258	0.000145443	7.48258	-0.00020467
7.48316	-0.000275769	7.48316	-0.000364364
7.48373	-0.000505234	7.48373	-0.000208125
7.4843	-0.000522135	7.4843	-5.1887e-05
7.48487	-0.000291453	7.48487	3.32666e-05
7.48544	-0.00036746	7.48544	0.00011842
7.48602	-0.00043037	7.48602	6.14043e-05
7.48659	-0.000431089	7.48659	4.38839e-06
7.48716	-0.000524226	7.48716	-0.000319195
7.48773	-0.000537584	7.48773	0.000115458
7.4883	-0.000425184	7.4883	0.000123604
7.48888	-0.000278342	7.48888	0.000131749
7.48945	-0.000459128	7.48945	2.53683e-05
7.49002	-0.000462681	7.49002	-8.1012e-05
7.49059	-0.000474276	7.49059	8.11501e-05
7.49116	-0.000553561	7.49116	0.000243312
7.49174	-0.00056863	7.49174	0.000315631
7.49231	-0.000512301	7.49231	-0.000370288
7.49288	-0.000360886	7.49288	0.000239116
7.49345	-0.000443483	7.49345	9.02825e-05
7.49402	-0.000320783	7.49402	7.17709e-05
7.4946	-0.000679824	7.4946	5.32592e-05
7.49517	-0.000606196	7.49517	-1.26424e-05
7.49574	-0.000360425	7.49574	-7.85439e-05
7.49631	-0.000612411	7.49631	3.32666e-05
7.49688	-0.000464141	7.49688	0.000145077
7.49746	-0.000232263	7.49746	0.00057282
7.49803	-0.000424696	7.49803	-0.000263167
7.4986	-0.000649466	7.4986	0.000452864
7.49917	-0.000425442	7.49917	-9.48341e-05
7.49974	-0.000640163	7.49974	-0.000247617
7.50032	-0.000485143	7.50032	0.000357838
7.50089	-0.000481911	7.50089	0.000189505
7.50146	-0.00056144	7.50146	2.11723e-05
7.50203	-0.000618586	7.50203	-0.00033672
7.5026	-0.000641841	7.5026	6.36257e-05
7.50318	-0.000397854	7.50318	-5.73171e-05
7.50375	-0.000288385	7.50375	-0.00017826
7.50432	-0.000375566	7.50432	-0.000251813
7.50489	-0.000597415	7.50489	-0.000325366
7.50546	-0.000440049	7.50546	-0.000268597
7.50604	-0.000459102	7.50604	-0.000211828
7.50661	-0.00048389	7.50661	-0.000155059
7.50718	-0.000554147	7.50718	-9.82896e-05
7.50775	-0.0004811	7.50775	-4.15206e-05
7.50832	-0.000771184	7.50832	1.52485e-05
7.5089	-0.000626521	7.5089	7.20177e-05
7.50947	-0.00043274	7.50947	0.000128787
7.51004	-0.000519697	7.51004	8.31247e-05
7.51061	-0.000512603	7.51061	3.74626e-05
7.51118	-0.00045849	7.51118	3.91903e-05
7.51176	-0.000468583	7.51176	4.09181e-05
7.51233	-0.0007273	7.51233	3.15427e-06
7.5129	-0.000477861	7.5129	0.000723628
7.51347	-0.000741038	7.51347	2.24065e-05
7.51404	-0.000675913	7.51404	7.94224e-05
7.51462	-0.000556049	7.51462	-0.000270325
7.51519	-0.000558997	7.51519	-0.000620072
7.51576	-0.000403917	7.51576	-0.000179988
7.51633	-0.000514207	7.51633	-0.000498142
7.5169	-0.000705	7.5169	-4.62101e-05
7.51748	-0.000570331	7.51748	0.000405721
7.51805	-0.00042246	7.51805	-1.11614e-05
7.51862	-0.000567712	7.51862	-0.000428044
7.51919	-0.000622516	7.51919	-0.000346099
7.51976	-0.000687219	7.51976	-0.000264154
7.52034	-0.000574495	7.52034	-0.000134819
7.52091	-0.000465906	7.52091	-5.48444e-06
7.52148	-0.000575446	7.52148	-0.000401387
7.52205	-0.000466489	7.52205	-3.90523e-05
7.52262	-0.000531985	7.52262	-0.000577125
7.5232	-0.000472761	7.5232	-0.000356959
7.52377	-0.000335143	7.52377	-1.14082e-05
7.52434	-0.000454787	7.52434	-0.000424095
7.52491	-0.000549981	7.52491	1.62359e-05
7.52548	-0.000432082	7.52548	-0.000301671
7.52606	-0.000560176	7.52606	0.000304524
7.52663	-0.000558906	7.52663	0.000152482
7.5272	-0.000484963	7.5272	4.39235e-07
7.52777	-0.000586727	7.52777	-0.000151603
7.52835	-0.000481465	7.52835	-0.000155799
7.52892	-0.000628633	7.52892	-0.000159995
7.52949	-0.000419379	7.52949	-0.000164191
7.53006	-0.000481911	7.53006	-0.000168387
7.53063	-0.000544667	7.53063	-0.000196278
7.53121	-0.000620994	7.53121	-0.000224169
7.53178	-0.000666011	7.53178	-0.000725958
7.53235	-0.000568655	7.53235	-0.00046951
7.53292	-0.000554143	7.53292	-4.2261e-05
7.53349	-0.000474338	7.53349	-0.00037325
7.53407	-0.000577633	7.53407	-0.000230339
7.53464	-0.000548582	7.53464	-8.74294e-05
7.53521	-0.000204725	7.53521	-0.000149875
7.53578	-0.000569221	7.53578	-0.000212322
7.53635	-0.000339766	7.53635	-0.000274768
7.53693	-0.000370517	7.53693	-0.000337214
7.5375	-0.000681182	7.5375	-0.000185912
7.53807	-0.000444787	7.53807	-3.46095e-05
7.53864	-0.000484651	7.53864	-0.000641545
7.53921	-0.000614949	7.53921	1.52485e-05
7.53979	-0.000529735	7.53979	0.000229737
7.54036	-0.000308874	7.54036	-0.000314012
7.54093	-0.000663195	7.54093	-0.00035227
7.5415	-0.000528065	7.5415	-0.000390527
7.54207	-0.000661074	7.54207	-0.000331043
7.54265	-0.000470578	7.54265	-0.000271559
7.54322	-0.000453997	7.54322	-0.000591194
7.54379	-0.000438049	7.54379	-0.00015259
7.54436	-0.000661413	7.54436	-0.00049592
7.54493	-0.000406253	7.54493	-8.1012e-05
7.54551	-0.000568494	7.54551	-4.52228e-05
7.54608	-0.000370108	7.54608	-9.4336e-06
7.54665	-0.000256745	7.54665	-0.000245642
7.54722	-0.000554805	7.54722	-0.000481851
7.54779	-0.000486964	7.54779	-0.000291551
7.54837	-0.000443516	7.54837	-0.000101252
7.54894	-0.0005657	7.54894	-0.000396698
7.54951	-0.00058391	7.54951	6.6094e-05
7.55008	-0.000674717	7.55008	0.000339326
7.55065	-0.000293456	7.55065	-0.000145679
7.55123	-0.000395763	7.55123	-0.000171596
7.5518	-0.000571316	7.5518	-0.000197512
7.55237	-0.000472138	7.55237	-0.000270818
7.55294	-0.000176563	7.55294	-0.000344125
7.55351	-0.00036608	7.55351	-0.000144939
7.55409	-0.000436388	7.55409	5.42465e-05
7.55466	-0.000435877	7.55466	-0.000125687
7.55523	-0.00052612	7.55523	-0.00030562
7.5558	-0.000515947	7.5558	-0.0001363
7.55637	-0.000570527	7.55637	3.30198e-05
7.55695	-0.000533579	7.55695	-0.000176779
7.55752	-0.000516409	7.55752	-0.000386578
7.55809	-0.000401561	7.55809	-0.00020541
7.55866	-0.000571845	7.55866	-2.42429e-05
7.55923	-0.000714875	7.55923	-3.26349e-05
7.55981	-0.00021507	7.55981	-4.10269e-05
7.56038	-0.000494778	7.56038	-6.719e-05
7.56095	-0.00045979	7.56095	-9.33532e-05
7.56152	-0.00049936	7.56152	-7.21265e-05
7.56209	-0.000611544	7.56209	-5.08998e-05
7.56267	-0.000539672	7.56267	-0.00037325
7.56324	-0.000260507	7.56324	6.26384e-05
7.56381	-0.000178025	7.56381	7.20177e-05
7.56438	-0.000574189	7.56438	8.13969e-05
7.56495	-0.000517526	7.56495	1.03122e-05
7.56553	-9.07955e-05	7.56553	-6.07726e-05
7.5661	-0.000259656	7.5661	-0.000179247
7.56667	-0.000212576	7.56667	-0.000297722
7.56724	-0.000125939	7.56724	0.000140634
7.56781	-0.000383927	7.56781	-0.000179247
7.56839	-0.000472699	7.56839	-0.00026218
7.56896	-0.000325997	7.56896	-0.000345112
7.56953	-0.000206721	7.56953	-0.000464574
7.5701	-7.35918e-05	7.5701	-0.000584036
7.57067	-0.000337399	7.57067	-0.000324379
7.57125	-0.000259923	7.57125	-6.47218e-05
7.57182	-0.000440112	7.57182	-0.000172336
7.57239	-0.000489481	7.57239	-0.000279951
7.57296	-0.000389243	7.57296	3.89435e-05
7.57353	-0.000519604	7.57353	-0.0004004
7.57411	-0.000483835	7.57411	-0.000340422
7.57468	-0.000593673	7.57468	-0.000280444
7.57525	-0.000397108	7.57525	-0.00015728
7.57582	-7.13926e-05	7.57582	-3.41159e-05
7.5764	-0.000314597	7.5764	-0.000787664
7.57697	-0.000308356	7.57697	0.000228009
7.57754	-0.000211316	7.57754	-0.000130623
7.57811	2.70201e-05	7.57811	0.000268982
7.57868	-4.26193e-05	7.57868	-0.000401634
7.57926	-0.000216679	7.57926	-0.000314012
7.57983	-0.000309029	7.57983	0.000200118
7.5804	-8.40149e-05	7.5804	-4.39887e-05
7.58097	-0.000390894	7.58097	-5.11466e-05
7.58154	-0.000316337	7.58154	-5.83044e-05
7.58212	-0.00022584	7.58212	-0.000112852
7.58269	-0.000304801	7.58269	-0.0001674
7.58326	-0.000182751	7.58326	-0.000374977
7.58383	-6.43801e-05	7.58383	-0.000582555
7.5844	-0.000316466	7.5844	-0.000458403
7.58498	-0.000240246	7.58498	-0.000334252
7.58555	-8.28601e-05	7.58555	0.000113731
7.58612	0.000260942	7.58612	-0.000196525
7.58669	-6.16645e-05	7.58669	0.000346237
7.58726	1.53763e-05	7.58726	0.000130761
7.58784	-0.000143729	7.58784	9.59594e-05
7.58841	-8.32292e-05	7.58841	6.11575e-05
7.58898	4.07625e-05	7.58898	-6.84242e-05
7.58955	-5.83337e-05	7.58955	-0.000198006
7.59012	0.000307309	7.59012	0.000256888
7.5907	0.000137825	7.5907	-4.64569e-05
7.59127	0.000268118	7.59127	0.000124097
7.59184	0.000497298	7.59184	0.000294651
7.59241	0.000410005	7.59241	-0.000226144
7.59298	0.000529305	7.59298	1.12994e-05
7.59356	0.000797584	7.59356	-0.000177766
7.59413	0.000854575	7.59413	-0.000366832
7.5947	0.000885618	7.5947	-0.00026366
7.59527	0.00124	7.59527	-0.000160489
7.59584	0.00172	7.59584	-5.73171e-05
7.59642	0.00235	7.59642	4.58545e-05
7.59699	0.00335	7.59699	-0.000104707
7.59756	0.00578	7.59756	-0.000255269
7.59813	0.00932	7.59813	-2.67111e-05
7.5987	0.01484	7.5987	0.000201846
7.59928	0.02588	7.59928	-3.16476e-05
7.59985	0.05389	7.59985	-0.000265141
7.60042	0.08725	7.60042	-0.000119516
7.60099	0.07156	7.60099	2.61088e-05
7.60156	0.05115	7.60156	-9.28595e-05
7.60214	0.07024	7.60214	-0.000211828
7.60271	0.08529	7.60271	-0.000141237
7.60328	0.05151	7.60328	-7.06456e-05
7.60385	0.02225	7.60385	-0.000351529
7.60442	0.01345	7.60442	-0.000632413
7.605	0.00821	7.605	0.00017667
7.60557	0.00666	7.60557	-0.000277976
7.60614	0.00491	7.60614	-0.000372262
7.60671	0.00507	7.60671	-0.000466548
7.60728	0.00421	7.60728	-0.000260699
7.60786	0.00451	7.60786	-5.4849e-05
7.60843	0.00443	7.60843	-0.000157033
7.609	0.00572	7.609	-0.000259218
7.60957	0.00703	7.60957	-0.000171843
7.61014	0.01063	7.61014	-8.44676e-05
7.61072	0.01455	7.61072	3.51794e-05
7.61129	0.0245	7.61129	0.000154827
7.61186	0.04467	7.61186	0.000132304
7.61243	0.08179	7.61243	0.000109782
7.613	0.08326	7.613	-0.000256318
7.61358	0.05775	7.61358	0.000135821
7.61415	0.0638	7.61415	-0.000135498
7.61472	0.08675	7.61472	0.00035142
7.61529	0.06783	7.61529	0.000113669
7.61586	0.03137	7.61586	-0.000124083
7.61644	0.01866	7.61644	-0.000361834
7.61701	0.01313	7.61701	0.000158652
7.61758	0.01314	7.61758	0.000118359
7.61815	0.01461	7.61815	7.80649e-05
7.61872	0.01944	7.61872	-0.000104398
7.6193	0.02944	7.6193	-0.000286862
7.61987	0.05409	7.61987	2.82684e-05
7.62044	0.08857	7.62044	0.000343399
7.62101	0.08203	7.62101	0.000500563
7.62158	0.05924	7.62158	-0.000100511
7.62216	0.0714	7.62216	-0.000409347
7.62273	0.08901	7.62273	4.00542e-05
7.6233	0.0623	7.6233	-0.000174002
7.62387	0.02866	7.62387	-0.000388059
7.62445	0.01752	7.62445	-0.000382937
7.62502	0.01056	7.62502	-0.000377816
7.62559	0.00865	7.62559	5.38145e-05
7.62616	0.00623	7.62616	-0.000272793
7.62673	0.0065	7.62673	-0.000303214
7.62731	0.0049	7.62731	-0.000333635
7.62788	0.00557	7.62788	-3.23264e-05
7.62845	0.00509	7.62845	0.000268982
7.62902	0.00654	7.62902	0.000176547
7.62959	0.00755	7.62959	8.41119e-05
7.63017	0.01093	7.63017	-8.32288e-06
7.63074	0.01477	7.63074	-0.000100758
7.63131	0.0245	7.63131	-0.000287973
7.63188	0.04276	7.63188	-0.000475187
7.63245	0.08204	7.63245	-0.000330673
7.63303	0.09174	7.63303	-0.000186158
7.6336	0.06377	7.6336	0.000214064
7.63417	0.06343	7.63417	-0.000143952
7.63474	0.08968	7.63474	-7.54585e-05
7.63531	0.07681	7.63531	-6.96536e-06
7.63589	0.03491	7.63589	-3.32519e-05
7.63646	0.01809	7.63646	-5.95385e-05
7.63703	0.01025	7.63703	0.000340684
7.6376	0.00721	7.6376	-1.73319e-05
7.63817	0.00499	7.63817	0.000191356
7.63875	0.0043	7.63875	0.000400044
7.63932	0.00302	7.63932	0.000182224
7.63989	0.00277	7.63989	-3.55968e-05
7.64046	0.00219	7.64046	-4.01631e-05
7.64103	0.00236	7.64103	-4.47292e-05
7.64161	0.00208	7.64161	0.000377213
7.64218	0.00181	7.64218	4.09181e-05
7.64275	0.00175	7.64275	6.10341e-05
7.64332	0.00164	7.64332	8.11501e-05
7.64389	0.00126	7.64389	5.38763e-05
7.64447	0.00119	7.64447	2.66024e-05
7.64504	0.000843486	7.64504	0.000141498
7.64561	0.00092036	7.64561	0.000256394
7.64618	0.000591057	7.64618	-5.52192e-05
7.64675	0.000528117	7.64675	0.000391406
7.64733	0.000294353	7.64733	0.000238931
7.6479	0.000458699	7.6479	8.64568e-05
7.64847	0.000325927	7.64847	-6.60176e-05
7.64904	-1.17119e-08	7.64904	-0.000218492
7.64961	0.000241926	7.64961	0.000237203
7.65019	0.000140409	7.65019	-6.53389e-05
7.65076	-5.42422e-05	7.65076	5.86276e-05
7.65133	7.78385e-05	7.65133	0.000182594
7.6519	0.000104701	7.6519	1.92594e-05
7.65247	-6.63899e-05	7.65247	-0.000144075
7.65305	-4.03878e-06	7.65305	0.000119099
7.65362	8.07719e-05	7.65362	0.000382273
7.65419	0.000160528	7.65419	5.30741e-05
7.65476	-2.45946e-05	7.65476	0.000482113
7.65533	-0.000135752	7.65533	0.000295083
7.65591	-0.000136228	7.65591	0.000108054
7.65648	-0.00024008	7.65648	6.12192e-05
7.65705	-7.69154e-05	7.65705	1.43847e-05
7.65762	-0.000125956	7.65762	-0.000222009
7.65819	-0.000271038	7.65819	-0.000458403
7.65877	-7.87851e-05	7.65877	-3.52883e-05
7.65934	-0.000149225	7.65934	0.000387827
7.65991	-0.000383222	7.65991	-0.000279025
7.66048	-0.000253445	7.66048	0.000317853
7.66105	-4.68075e-05	7.66105	0.000266082
7.66163	-3.65592e-05	7.66163	0.000214311
7.6622	-0.000161374	7.6622	5.19634e-05
7.66277	-0.000310969	7.66277	-0.000110384
7.66334	2.86475e-05	7.66334	-9.50192e-05
7.66391	-8.4576e-05	7.66391	-7.96545e-05
7.66449	-0.000214203	7.66449	-1.69e-05
7.66506	-0.000498763	7.66506	4.58545e-05
7.66563	-0.000298915	7.66563	-0.000159872
7.6662	-0.000221547	7.6662	0.00039264
7.66677	-0.000372311	7.66677	-0.000144816
7.66735	-0.000314519	7.66735	0.000581459
7.66792	-0.000399883	7.66792	0.000257258
7.66849	-0.000442906	7.66849	0.000691295
7.66906	-0.000544958	7.66906	0.000161738
7.66963	-0.000314735	7.66963	0.000390418
7.67021	-0.000493796	7.67021	0.000465082
7.67078	-0.000497311	7.67078	0.000539746
7.67135	-0.000305199	7.67135	0.000345867
7.67192	-0.000483356	7.67192	0.000151988
7.6725	-0.000388551	7.6725	0.000309584
7.67307	-0.000447632	7.67307	0.00046718
7.67364	-0.000174943	7.67364	-8.60719e-05
7.67421	-0.000312084	7.67421	0.000624406
7.67478	-0.00028514	7.67478	0.00041473
7.67536	-0.000186767	7.67536	0.000205055
7.67593	-0.000292942	7.67593	0.000690431
7.6765	-0.000275456	7.6765	0.000417569
7.67707	-0.000159429	7.67707	0.000393504
7.67764	-0.000204447	7.67764	0.000369438
7.67822	-0.000264969	7.67822	0.000613916
7.67879	-0.000341649	7.67879	0.000858393
7.67936	-0.00019648	7.67936	0.00077904
7.67993	-0.000313467	7.67993	0.000699687
7.6805	1.47019e-05	7.6805	0.000857282
7.68108	-0.000159629	7.68108	0.00101
7.68165	-0.000305664	7.68165	0.000659084
7.68222	-0.000231031	7.68222	0.00106
7.68279	-0.000219173	7.68279	0.00123
7.68336	-0.000175497	7.68336	0.00139
7.68394	-0.000242584	7.68394	0.00144
7.68451	-0.00032648	7.68451	0.00148
7.68508	-0.000299955	7.68508	0.0018
7.68565	-0.000287307	7.68565	0.00211
7.68622	-0.000329201	7.68622	0.00183
7.6868	-0.000400167	7.6868	0.00281
7.68737	-0.0005311	7.68737	0.00334
7.68794	-0.00018396	7.68794	0.00388
7.68851	-0.000185782	7.68851	0.00418
7.68908	-0.000305287	7.68908	0.00575
7.68966	-6.7876e-05	7.68966	0.00761
7.69023	-0.00016192	7.69023	0.01226
7.6908	-0.000350206	7.6908	0.0213
7.69137	-0.0002437	7.69137	0.0483
7.69194	-0.000230703	7.69194	0.07377
7.69252	-0.000419056	7.69252	0.05603
7.69309	-0.00034191	7.69309	0.04319
7.69366	-0.000319261	7.69366	0.06397
7.69423	-0.000291601	7.69423	0.06902
7.6948	-0.000140485	7.6948	0.0354
7.69538	-0.000259792	7.69538	0.01656
7.69595	-0.000195386	7.69595	0.00959
7.69652	-0.000437443	7.69652	0.00638
7.69709	-0.000369799	7.69709	0.00493
7.69766	-0.000385396	7.69766	0.00463
7.69824	-0.000448717	7.69824	0.00434
7.69881	-0.000242122	7.69881	0.00344
7.69938	-0.00054409	7.69938	0.00381
7.69995	-5.18847e-05	7.69995	0.00427
7.70052	-0.000276605	7.70052	0.00474
7.7011	-0.000508877	7.7011	0.00567
7.70167	-0.000329882	7.70167	0.00735
7.70224	-0.000249468	7.70224	0.009
7.70281	-0.000516825	7.70281	0.01444
7.70338	-0.000389297	7.70338	0.02528
7.70396	-0.000462809	7.70396	0.05256
7.70453	-0.000174796	7.70453	0.07418
7.7051	-0.00046407	7.7051	0.05712
7.70567	-0.000506903	7.70567	0.04753
7.70624	-0.000481862	7.70624	0.067
7.70682	-0.000220078	7.70682	0.06781
7.70739	-0.000335172	7.70739	0.03552
7.70796	-0.000202376	7.70796	0.01808
7.70853	-0.00032795	7.70853	0.01251
7.7091	-0.000349956	7.7091	0.0105
7.70968	-0.000359903	7.70968	0.01075
7.71025	-0.000223378	7.71025	0.01423
7.71082	-0.000329776	7.71082	0.02251
7.71139	-0.00017871	7.71139	0.0443
7.71196	-0.000534085	7.71196	0.07342
7.71254	-0.000276301	7.71254	0.06523
7.71311	-0.000244422	7.71311	0.0487
7.71368	-0.000447565	7.71368	0.06259
7.71425	-0.000663284	7.71425	0.07319
7.71482	-0.000234865	7.71482	0.04576
7.7154	-0.000219998	7.7154	0.02111
7.71597	-0.0001513	7.71597	0.01195
7.71654	-0.000278666	7.71654	0.0076
7.71711	-0.000394266	7.71711	0.00559
7.71768	-0.00043514	7.71768	0.00434
7.71826	-0.000549727	7.71826	0.00455
7.71883	-0.000619704	7.71883	0.00351
7.7194	-0.000188434	7.7194	0.0037
7.71997	-0.000308237	7.71997	0.0039
7.72055	-0.000647014	7.72055	0.00419
7.72112	-0.000371057	7.72112	0.00523
7.72169	-0.000309426	7.72169	0.00636
7.72226	-0.000630883	7.72226	0.00874
7.72283	-0.000217082	7.72283	0.01312
7.72341	-0.000393229	7.72341	0.02179
7.72398	-0.000398605	7.72398	0.04658
7.72455	-0.000305694	7.72455	0.07668
7.72512	-0.000145209	7.72512	0.06479
7.72569	-0.000608447	7.72569	0.0471
7.72627	-0.000264378	7.72627	0.06476
7.72684	-0.000363658	7.72684	0.07458
7.72741	-0.000353909	7.72741	0.04217
7.72798	-0.000326167	7.72798	0.0176
7.72855	-0.000452908	7.72855	0.00891
7.72913	-0.000401086	7.72913	0.00554
7.7297	-0.000437513	7.7297	0.00313
7.73027	-0.000520735	7.73027	0.00198
7.73084	-0.000541068	7.73084	0.00153
7.73141	-0.0002943	7.73141	0.00108
7.73199	-0.000457561	7.73199	0.000694997
7.73256	-0.000332554	7.73256	0.000307486
7.73313	-0.000382595	7.73313	0.000235908
7.7337	-0.000348019	7.7337	0.000164329
7.73427	-0.000229459	7.73427	5.6221e-05
7.73485	-0.000474358	7.73485	-5.1887e-05
7.73542	-0.000473586	7.73542	2.95643e-05
7.73599	-0.000272725	7.73599	0.000111016
7.73656	-0.000331347	7.73656	-8.94e-06
7.73713	-0.000257009	7.73713	-0.000128896
7.73771	-0.000367502	7.73771	9.86744e-05
7.73828	-0.000440174	7.73828	-0.000431993
7.73885	-0.000363724	7.73885	4.21522e-05
7.73942	-0.000382146	7.73942	-0.000747432
7.73999	-0.000401903	7.73999	-0.000431253
7.74057	-0.000465599	7.74057	-0.000115074
7.74114	-0.000347347	7.74114	-0.00019381
7.74171	-0.000306625	7.74171	-0.000272546
7.74228	-0.000525568	7.74228	-0.000351282
7.74285	-0.000253182	7.74285	-0.000430019
7.74343	-0.000473804	7.74343	-0.000208619
7.744	-0.0002502	7.744	1.27803e-05
7.74457	-0.000287312	7.74457	-0.000460871
7.74514	-0.000346211	7.74514	-0.000176285
7.74571	-0.000497083	7.74571	-0.000559107
7.74629	-0.000194281	7.74629	-0.00018369
7.74686	-0.000367371	7.74686	-0.000550715
7.74743	-0.000337092	7.74743	-0.000917739
7.748	-0.000523402	7.748	-0.000428785
7.74857	-0.000385635	7.74857	-0.000698068
7.74915	-0.000384258	7.74915	-6.69432e-05
7.74972	-0.00021895	7.74972	-0.000699549
7.75029	8.44185e-06	7.75029	-0.000190848
7.75086	-8.69239e-05	7.75086	-0.000440385
7.75143	-0.000100839	7.75143	-0.000389787
7.75201	5.94645e-06	7.75201	-0.000339188
7.75258	-9.88631e-05	7.75258	-3.09072e-05
7.75315	-0.000265835	7.75315	-0.000480864
7.75372	-6.5209e-05	7.75372	-0.000362143
7.75429	-0.000352699	7.75429	-0.000243421
7.75487	-0.000244952	7.75487	1.747e-05
7.75544	-0.000152679	7.75544	-0.000479877
7.75601	-0.000324855	7.75601	-0.000550715
7.75658	-0.000322269	7.75658	-0.000621553
7.75715	-0.000126453	7.75715	-0.000768165
7.75773	-0.000476124	7.75773	-0.000914777
7.7583	-0.000457113	7.7583	-0.000619084
7.75887	-0.000395479	7.75887	-0.000323392
7.75944	-0.000371994	7.75944	-0.000383122
7.76001	-0.000129427	7.76001	-0.000442853
7.76059	-0.000291268	7.76059	-0.000549974
7.76116	-0.000374685	7.76116	-0.000657095
7.76173	-0.000246486	7.76173	-1.38765e-05
7.7623	-6.6029e-05	7.7623	-0.000128896
7.76287	-0.000127056	7.76287	-0.000607237
7.76345	-0.000132481	7.76345	0.000178151
7.76402	-0.000108855	7.76402	-0.000778038
7.76459	-3.88288e-05	7.76459	3.49943e-05
7.76516	-0.000274748	7.76516	-0.000210347
7.76573	-6.94142e-05	7.76573	-0.000455688
7.76631	-0.00028465	7.76631	-0.000904411
7.76688	-0.000346328	7.76688	-0.000594896
7.76745	-0.000283754	7.76745	-0.000443347
7.76802	-0.000264273	7.76802	-0.000291798
7.7686	-0.000393451	7.7686	8.48525e-05
7.76917	-0.000278411	7.76917	-0.000296735
7.76974	-0.000337115	7.76974	-0.000251813
7.77031	-0.000167903	7.77031	-0.000206891
7.77088	-1.40386e-05	7.77088	-0.000437423
7.77146	-0.000328993	7.77146	-0.000667955
7.77203	-0.000207318	7.77203	0.000381039
7.7726	-0.000162559	7.7726	0.000166304
7.77317	-0.00013493	7.77317	-0.000131364
7.77374	-0.000356902	7.77374	-0.000429031
7.77432	-0.000183569	7.77432	-0.00044236
7.77489	-0.000311827	7.77489	-0.000455688
7.77546	-0.000351508	7.77546	-0.000782481
7.77603	-0.00049114	7.77603	-0.000351036
7.7766	-0.000534589	7.7766	-6.176e-05
7.77718	-0.000395724	7.77718	-0.000530722
7.77775	-0.000301073	7.77775	-0.000814074
7.77832	-0.000360049	7.77832	-0.000339188
7.77889	-0.000436123	7.77889	8.8308e-05
7.77946	-0.000529464	7.77946	-0.000242434
7.78004	-0.000444548	7.78004	-0.000324379
7.78061	-0.000391861	7.78061	-0.000406324
7.78118	-0.000408457	7.78118	-0.000346099
7.78175	-0.000307826	7.78175	-0.000285874
7.78232	-0.000181557	7.78232	-0.00027304
7.7829	-0.000126958	7.7829	-0.000260205
7.78347	-0.000426699	7.78347	-0.00043693
7.78404	-0.000264397	7.78404	-0.000613654
7.78461	-0.000195905	7.78461	-0.000531216
7.78518	-0.000234924	7.78518	-0.000448777
7.78576	-0.000389672	7.78576	-0.000318949
7.78633	-0.000593401	7.78633	-0.00018912
7.7869	-0.000492077	7.7869	-0.000742496
7.78747	-0.000294484	7.78747	-0.000537633
7.78804	-0.000492152	7.78804	-0.000869856
7.78862	-0.000545079	7.78862	-0.000443841
7.78919	-0.000586184	7.78919	-0.00022022
7.78976	-0.000440692	7.78976	3.40107e-06
7.79033	-0.000527594	7.79033	-0.000420639
7.7909	-0.00033992	7.7909	-8.64421e-05
7.79148	-0.000465887	7.79148	-0.000632907
7.79205	-0.00045422	7.79205	-0.000421133
7.79262	-9.06958e-05	7.79262	-0.000240953
7.79319	-0.000536566	7.79319	-0.00081901
7.79376	-0.000387435	7.79376	9.08996e-05
7.79434	-0.000473532	7.79434	-0.00026292
7.79491	-0.000419926	7.79491	-0.000269214
7.79548	-0.000400707	7.79548	-0.000275508
7.79605	-0.000492955	7.79605	-0.000234412
7.79662	-0.000322296	7.79662	-0.000193316
7.7972	-0.000393168	7.7972	-0.00034178
7.79777	-0.000311861	7.79777	-0.000490243
7.79834	-0.000574938	7.79834	-0.000433351
7.79891	-0.000454671	7.79891	-0.000376458
7.79948	-0.000302728	7.79948	-0.000240583
7.80006	-0.000484687	7.80006	-0.000104707
7.80063	-0.000402171	7.80063	-0.000652035
7.8012	-0.000415263	7.8012	6.43661e-05
7.80177	-0.00045275	7.80177	-0.000246013
7.80234	-0.000524131	7.80234	-0.000556392
7.80292	-0.000432867	7.80292	-0.00055923
7.80349	-0.000369856	7.80349	-0.000562069
7.80406	-0.000453093	7.80406	-0.000628093
7.80463	-0.000396521	7.80463	6.41193e-05
7.8052	-0.000532603	7.8052	-0.000475804
7.80578	-0.000411253	7.80578	-0.00025749
7.80635	-0.000549011	7.80635	-0.000228735
7.80692	-0.000302195	7.80692	-0.00019998
7.80749	-0.000343236	7.80749	-0.00024231
7.80806	-7.75987e-05	7.80806	-0.00028464
7.80864	-8.54917e-05	7.80864	-0.000721886
7.80921	-3.9439e-05	7.80921	0.000104598
7.80978	-0.000299878	7.80978	-4.04099e-05
7.81035	-0.000137148	7.81035	-0.000185418
7.81092	-9.54176e-05	7.81092	-0.000298833
7.8115	-0.000113998	7.8115	-0.000412247
7.81207	-0.000233985	7.81207	-2.5226e-06
7.81264	-0.00038452	7.81264	-0.000351036
7.81321	-0.000365615	7.81321	-0.00032043
7.81378	-0.000366088	7.81378	-0.000289824
7.81436	-0.000545784	7.81436	2.51215e-05
7.81493	-0.000431709	7.81493	-0.000418171
7.8155	-0.000241884	7.8155	-0.000387565
7.81607	-0.000406665	7.81607	-0.000356959
7.81665	-0.000278427	7.81665	-0.000700536
7.81722	-0.000435908	7.81722	-0.000285874
7.81779	-0.000507269	7.81779	-0.000297722
7.81836	-0.000462301	7.81836	-0.000309569
7.81893	-0.000344846	7.81893	-0.000360908
7.81951	-0.000348217	7.81951	-0.000412247
7.82008	-0.00017096	7.82008	0.000168278
7.82065	-0.000341936	7.82065	-0.000514926
7.82122	-0.00013401	7.82122	-4.39887e-05
7.82179	3.62016e-05	7.82179	-0.000836782
7.82237	-0.000293393	7.82237	-0.000318455
7.82294	-2.3609e-05	7.82294	0.000199872
7.82351	-0.000199416	7.82351	-0.000403362
7.82408	-0.000265305	7.82408	-0.000248358
7.82465	-0.000452395	7.82465	-0.000472472
7.82523	-0.000230935	7.82523	-0.000696587
7.8258	-0.000295329	7.8258	-0.000692637
7.82637	-0.000373028	7.82637	6.95494e-05
7.82694	-0.000314669	7.82694	-0.000700536
7.82751	-0.000294671	7.82751	-0.000712383
7.82809	-0.000464079	7.82809	-0.000238485
7.82866	-8.34353e-05	7.82866	-0.000522824
7.82923	3.61219e-05	7.82923	-0.000522824
7.8298	-4.15742e-05	7.8298	-0.000522824
7.83037	-3.63848e-05	7.83037	-0.00027415
7.83095	-0.000109712	7.83095	-2.5477e-05
7.83152	1.37838e-05	7.83152	-0.000155923
7.83209	-0.000332875	7.83209	-0.000286368
7.83266	-0.000308595	7.83266	-0.000345729
7.83323	-0.000594732	7.83323	-0.00040509
7.83381	-0.000681636	7.83381	7.26348e-05
7.83438	-0.000386922	7.83438	-0.000207879
7.83495	-0.000575493	7.83495	0.000150384
7.83552	-0.000495114	7.83552	-0.000755084
7.83609	-0.000497447	7.83609	-0.000191465
7.83667	-0.000383819	7.83667	-0.000386084
7.83724	-0.000563331	7.83724	-0.000154195
7.83781	-0.000417837	7.83781	7.76947e-05
7.83838	-0.000372725	7.83838	-0.000638213
7.83895	-0.000309967	7.83895	-9.03913e-05
7.83953	-0.00030833	7.83953	-4.31249e-05
7.8401	-0.000484215	7.8401	4.14159e-06
7.84067	0.000218382	7.84067	-0.000248728
7.84124	-0.000233435	7.84124	0.000256641
7.84181	-5.33231e-06	7.84181	-0.000339805
7.84239	-0.000199104	7.84239	-0.000178013
7.84296	-0.000115591	7.84296	-6.36111e-05
7.84353	-1.01991e-05	7.84353	5.0791e-05
7.8441	-0.00022302	7.8441	0.00012274
7.84467	-0.000418576	7.84467	-0.000563549
7.84525	-0.000450666	7.84525	-1.77022e-05
7.84582	-0.000448451	7.84582	-0.000230093
7.84639	-0.000482539	7.84639	-0.000438534
7.84696	-0.000575218	7.84696	-0.000646975
7.84753	-0.000448715	7.84753	0.00018716
7.84811	-0.000347079	7.84811	-0.000242434
7.84868	-0.000568115	7.84868	-0.000330303
7.84925	-0.00043127	7.84925	-0.000418171
7.84982	-0.00032751	7.84982	-0.000395464
7.85039	-0.000448136	7.85039	-0.000372756
7.85097	-0.000364509	7.85097	-0.000488269
7.85154	-0.000372799	7.85154	-0.000603781
7.85211	-0.000411516	7.85211	-0.000292785
7.85268	-0.000613726	7.85268	1.82105e-05
7.85325	-0.000457388	7.85325	-0.00037868
7.85383	-0.00033874	7.85383	-1.73319e-05
7.8544	-0.000520886	7.8544	-8.24931e-05
7.85497	-0.000437652	7.85497	-0.000147654
7.85554	-0.000387436	7.85554	-0.000149629
7.85611	-0.000587718	7.85611	-0.000151603
7.85669	-0.000423662	7.85669	-0.000153578
7.85726	-0.000528761	7.85726	-0.000155552
7.85783	-0.000677785	7.85783	-0.000403362
7.8584	-0.000314395	7.8584	-0.000651171
7.85897	-0.000530766	7.85897	-0.000314506
7.85955	-0.000224876	7.85955	2.21597e-05
7.86012	-0.000447218	7.86012	0.000264045
7.86069	-0.000466611	7.86069	-0.000252307
7.86126	-0.00047366	7.86126	-0.00034215
7.86183	-0.000686848	7.86183	0.000326245
7.86241	-0.000288451	7.86241	-8.15057e-05
7.86298	-0.000372691	7.86298	0.000268982
7.86355	-0.000413194	7.86355	-0.000423108
7.86412	-0.000361957	7.86412	0.000148533
7.8647	-0.000582349	7.8647	-0.000251319
7.86527	-0.000528556	7.86527	0.000107066
7.86584	-0.000558678	7.86584	0.000165317
7.86641	-0.000703608	7.86641	-0.000534671
7.86698	-0.000547389	7.86698	-0.00034289
7.86756	-0.000629089	7.86756	-0.00015111
7.86813	-0.000553714	7.86813	-0.000433227
7.8687	-0.000499654	7.8687	-0.000715345
7.86927	-0.000507704	7.86927	-6.15132e-05
7.86984	-0.000678126	7.86984	-0.000165919
7.87042	-0.000510151	7.87042	-0.000270325
7.87099	-0.000398243	7.87099	-0.000374731
7.87156	-0.000498889	7.87156	-0.000132598
7.87213	-0.000368955	7.87213	-0.000648703
7.8727	-0.000481408	7.8727	-0.00059613
7.87328	-0.000690629	7.87328	-0.000543557
7.87385	-0.000600456	7.87385	-4.47292e-05
7.87442	-0.000594327	7.87442	-0.000304139
7.87499	-0.000467483	7.87499	-0.000137041
7.87556	-0.000556084	7.87556	3.0058e-05
7.87614	-0.000458844	7.87614	0.000131008
7.87671	-0.000365492	7.87671	0.000231958
7.87728	-0.000511806	7.87728	-4.62101e-05
7.87785	-0.00054015	7.87785	-0.000324379
7.87842	-0.000703236	7.87842	-0.000160242
7.879	-0.000465017	7.879	3.89479e-06
7.87957	-0.000470453	7.87957	-0.00033746
7.88014	-0.000432458	7.88014	7.94224e-05
7.88071	-0.00040664	7.88071	0.000427195
7.88128	-0.000343921	7.88128	-0.000488762
7.88186	-0.000607318	7.88186	-0.000314753
7.88243	-0.000370369	7.88243	-0.000140743
7.883	-0.000577207	7.883	0.000108301
7.88357	-0.000456067	7.88357	-0.000400894
7.88414	-0.000467583	7.88414	-0.00029402
7.88472	-0.000456163	7.88472	-0.000187146
7.88529	-0.000418587	7.88529	-0.000183382
7.88586	-0.000506949	7.88586	-0.000179618
7.88643	-0.000542161	7.88643	-0.000175853
7.887	-0.000653962	7.887	-0.000172089
7.88758	-0.00040813	7.88758	-0.000203868
7.88815	-0.00040486	7.88815	-0.000235646
7.88872	-0.000441441	7.88872	-0.000267425
7.88929	-0.000450765	7.88929	-0.000299203
7.88986	-0.000599242	7.88986	-0.000290502
7.89044	-0.000587102	7.89044	-0.000281802
7.89101	-0.000399948	7.89101	-0.000273101
7.89158	-0.000330513	7.89158	-0.000264401
7.89215	-0.000675666	7.89215	-0.000421565
7.89272	-0.000475011	7.89272	-0.000578729
7.8933	-0.000610056	7.8933	-0.000404164
7.89387	-0.000549075	7.89387	-0.000229599
7.89444	-0.000732709	7.89444	0.000138475
7.89501	-0.000433709	7.89501	-0.00025169
7.89558	-0.000624432	7.89558	0.000211164
7.89616	-0.000682038	7.89616	-8.42208e-05
7.89673	-0.000397935	7.89673	-0.000348012
7.8973	-0.000673261	7.8973	-0.000611803
7.89787	-0.000447968	7.89787	-0.000543865
7.89844	-0.000514939	7.89844	-0.000475928
7.89902	-0.000651836	7.89902	-0.000410952
7.89959	-0.000687378	7.89959	-0.000345976
7.90016	-0.000483196	7.90016	-0.000281
7.90073	-0.000710745	7.90073	-0.000216024
7.9013	-0.000472651	7.9013	-2.86241e-05
7.90188	-0.000662808	7.90188	0.000158776
7.90245	-0.000724462	7.90245	0.000677905
7.90302	-0.000471534	7.90302	-6.66964e-05
7.90359	-0.000567954	7.90359	-5.65767e-05
7.90416	-0.000310021	7.90416	-4.64569e-05
7.90474	-0.000551175	7.90474	7.42391e-05
7.90531	-0.000464871	7.90531	0.000194935
7.90588	-0.000618973	7.90588	1.94446e-05
7.90645	-0.000277781	7.90645	-0.000156046
7.90702	-0.000571608	7.90702	-0.000141977
7.9076	-0.000494379	7.9076	-0.000127908
7.90817	-0.000489622	7.90817	-0.000123712
7.90874	-0.000461421	7.90874	-0.000119516
7.90931	-0.000492901	7.90931	-0.00030488
7.90988	-0.000476955	7.90988	-0.000490243
7.91046	-0.000370925	7.91046	-0.000316234
7.91103	-0.000494532	7.91103	-0.000142224
7.9116	-0.000547757	7.9116	0.000316125
7.91217	-0.000584866	7.91217	1.62359e-05
7.91275	-0.000633954	7.91275	-0.000472225
7.91332	-0.000213328	7.91332	-0.000202449
7.91389	-0.000497785	7.91389	-2.74517e-05
7.91446	-0.000455305	7.91446	0.000147545
7.91503	-0.000531769	7.91503	6.1898e-05
7.91561	-0.000632604	7.91561	-2.37493e-05
7.91618	-0.000692767	7.91618	0.000127553
7.91675	-0.000442342	7.91675	0.000278855
7.91732	-0.000647582	7.91732	-0.000409039
7.91789	-0.000443836	7.91789	-0.000338694
7.91847	-0.000489129	7.91847	-0.00026835
7.91904	-0.000338791	7.91904	-0.000198006
7.91961	-0.000392814	7.91961	-0.000680543
7.92018	-0.000441192	7.92018	-0.000404843
7.92075	-0.000431015	7.92075	-0.000366092
7.92133	-0.000488757	7.92133	-0.000327341
7.9219	-0.000478886	7.9219	8.27585e-06
7.92247	-0.000376019	7.92247	0.000343892
7.92304	-0.000427444	7.92304	-0.000363068
7.92361	-0.000582832	7.92361	0.000193701
7.92419	-0.00062018	7.92419	-2.75134e-05
7.92476	-0.000587478	7.92476	0.00050951
7.92533	-0.000640586	7.92533	-0.000390959
7.9259	-0.000460056	7.9259	-2.76985e-05
7.92647	-0.000564286	7.92647	-0.000102794
7.92705	-0.000588184	7.92705	-0.00017789
7.92762	-0.000506884	7.92762	-0.000174002
7.92819	-0.000488462	7.92819	-0.000170115
7.92876	-0.000469405	7.92876	-9.51426e-05
7.92933	-0.000595803	7.92933	-2.01704e-05
7.92991	-0.000568932	7.92991	5.48018e-05
7.93048	-0.000586438	7.93048	0.000129774
7.93105	-0.000538613	7.93105	5.07293e-05
7.93162	-0.000327087	7.93162	-2.83156e-05
7.93219	-0.000571984	7.93219	-0.00010736
7.93277	-0.000379161	7.93277	-0.000186405
7.93334	-0.000373509	7.93334	-0.000257552
7.93391	-0.000641443	7.93391	-0.000328698
7.93448	-0.00044327	7.93448	-2.07258e-05
7.93505	-0.000631125	7.93505	0.000287247
7.93563	-0.00054688	7.93563	0.0002161
7.9362	-0.000582759	7.9362	0.000144954
7.93677	-0.000638111	7.93677	7.38072e-05
7.93734	-0.000459738	7.93734	2.66067e-06
7.93791	-0.00052989	7.93791	4.99889e-05
7.93849	-0.000574548	7.93849	9.73169e-05
7.93906	-0.000640298	7.93906	-0.000187084
7.93963	-0.00055908	7.93963	-0.000471485
7.9402	-0.000451799	7.9402	-0.000676347
7.94077	-0.000538591	7.94077	-0.000122972
7.94135	-0.000508112	7.94135	-0.000375224
7.94192	-0.000659945	7.94192	-0.000627476
7.94249	-0.000499297	7.94249	-0.000461118
7.94306	-0.000424355	7.94306	-0.00029476
7.94363	-0.000699646	7.94363	-0.000175792
7.94421	-0.000460857	7.94421	-5.68235e-05
7.94478	-0.000614879	7.94478	1.87041e-05
7.94535	-0.000604181	7.94535	-0.000664006
7.94592	-0.000414496	7.94592	-0.000541089
7.94649	-0.000481041	7.94649	-0.000418171
7.94707	-0.000478983	7.94707	-0.000421627
7.94764	-0.000574982	7.94764	-0.000425082
7.94821	-0.000547199	7.94821	-0.000381148
7.94878	-0.000570149	7.94878	-0.000337214
7.94935	-0.000547247	7.94935	-0.000471978
7.94993	-0.000411468	7.94993	0.000151494
7.9505	-0.000440469	7.9505	-3.06603e-05
7.95107	-0.00037684	7.95107	-0.000212815
7.95164	-0.000499348	7.95164	-0.000363377
7.95221	-0.000432265	7.95221	-0.000513938
7.95279	-0.000323933	7.95279	-0.000237991
7.95336	-0.000404833	7.95336	-0.000720282
7.95393	-0.000387216	7.95393	-0.000458156
7.9545	-0.00057315	7.9545	-0.000196031
7.95507	-0.000243785	7.95507	6.6094e-05
7.95565	-0.000424104	7.95565	-0.000430019
7.95622	-0.00062123	7.95622	-0.000452233
7.95679	-0.000410709	7.95679	-0.000474447
7.95736	-0.000540957	7.95736	2.46278e-05
7.95793	-0.000521774	7.95793	-0.000234535
7.95851	-0.000528162	7.95851	0.000183088
7.95908	-0.000546137	7.95908	-0.000157527
7.95965	-0.000504542	7.95965	-0.000308582
7.96022	-0.000383001	7.96022	-0.000459637
7.9608	-0.000440397	7.9608	-0.000488269
7.96137	-0.000531766	7.96137	-0.0005169
7.96194	-0.000534904	7.96194	-0.000276989
7.96251	-0.000803707	7.96251	-3.70777e-05
7.96308	-0.000449389	7.96308	-0.000708434
7.96366	-0.000341245	7.96366	-0.000116061
7.96423	-0.000577433	7.96423	-0.000281925
7.9648	-0.000471073	7.9648	-0.00044779
7.96537	-0.000557739	7.96537	-9.23659e-05
7.96594	-0.000453601	7.96594	-0.00049518
7.96652	-0.000214903	7.96652	0.000191973
7.96709	-0.000630096	7.96709	0.000120888
7.96766	-0.000452232	7.96766	-0.000354985
7.96823	-0.000521401	7.96823	-7.26201e-05
7.9688	-0.000219513	7.9688	0.000399304
7.96938	-0.000580048	7.96938	-0.000392502
7.96995	-0.000636123	7.96995	0.000130761
7.97052	-0.000472686	7.97052	-0.000104213
7.97109	-0.000595541	7.97109	-0.000307595
7.97166	-0.000504	7.97166	-0.000510976
7.97224	-0.000411745	7.97224	-0.000243421
7.97281	-0.000687171	7.97281	2.41342e-05
7.97338	-0.000315063	7.97338	-0.000324379
7.97395	-0.000425095	7.97395	8.53461e-05
7.97452	-0.00034808	7.97452	-4.99125e-05
7.9751	-0.000276807	7.9751	-0.000185171
7.97567	-0.000332724	7.97567	-0.000431006
7.97624	-0.000277482	7.97624	8.13969e-05
7.97681	-0.000292949	7.97681	0.000149767
7.97738	-0.000240253	7.97738	-0.000540101
7.97796	-0.000180109	7.97796	-1.36296e-05
7.97853	-0.000167883	7.97853	-0.000245396
7.9791	-0.000234877	7.9791	-0.000362636
7.97967	-7.24622e-05	7.97967	-0.000479877
7.98024	0.000146671	7.98024	-0.000581321
7.98082	-0.000115901	7.98082	7.54732e-05
7.98139	-0.00020596	7.98139	-0.000391268
7.98196	-5.25992e-05	7.98196	-9.97706e-05
7.98253	-4.54903e-05	7.98253	-0.000187392
7.9831	-0.000426089	7.9831	-0.000275014
7.98368	-0.000517525	7.98368	-0.000267857
7.98425	-0.000404734	7.98425	-0.000260699
7.98482	-0.00037802	7.98482	-0.000206151
7.98539	-0.000392717	7.98539	-0.000151603
7.98596	-4.31825e-05	7.98596	-0.000562069
7.98654	-0.000114445	7.98654	-0.000214296
7.98711	-0.000298017	7.98711	-0.000403609
7.98768	-0.000309023	7.98768	0.000165317
7.98825	-0.000477943	7.98825	-9.50809e-05
7.98882	-0.000157335	7.98882	-0.000355478
7.9894	-0.00042799	7.9894	-0.000252553
7.98997	-0.000583741	7.98997	-0.000149629
7.99054	-0.00026609	7.99054	-0.000183937
7.99111	-0.000704265	7.99111	-0.000218245
7.99168	-0.000427878	7.99168	-0.000299943
7.99226	-0.000543712	7.99226	-0.000381641
7.99283	-0.000492786	7.99283	7.76947e-05
7.9934	-0.000408055	7.9934	-0.000221207
7.99397	-0.000306615	7.99397	-4.62101e-05
7.99454	-0.000383457	7.99454	0.000128787
7.99512	-0.000303497	7.99512	-0.00026366
7.99569	-0.000328631	7.99569	0.00010213
7.99626	-0.000182625	7.99626	4.14117e-05
7.99683	-0.00043771	7.99683	-1.93065e-05
7.9974	-0.000235996	7.9974	-8.00248e-05
7.99798	-0.000296622	7.99798	-0.000140743
7.99855	-0.000426866	7.99855	-0.000201461
7.99912	-0.000429477	7.99912	-0.00026218
7.99969	-0.000381104	7.99969	-0.000110631
8.00026	-0.000288368	8.00026	4.09181e-05
8.00084	-0.00011216	8.00084	0.000192467
8.00141	-0.000285022	8.00141	0.000344016
8.00198	-3.91423e-05	8.00198	0.000274412
8.00255	-0.00020154	8.00255	0.000204808
8.00312	-0.00019532	8.00312	0.000135204
8.0037	-0.000163928	8.0037	6.56003e-05
8.00427	-0.000355736	8.00427	8.48525e-05
8.00484	-0.000434517	8.00484	0.000104105
8.00541	-0.000361528	8.00541	0.000170747
8.00598	-5.31396e-05	8.00598	0.000237389
8.00656	-0.000142307	8.00656	-0.00034758
8.00713	-0.000370102	8.00713	-0.000174311
8.0077	-0.000461848	8.0077	0.000314891
8.00827	-0.000399812	8.00827	4.58545e-05
8.00885	-0.000500896	8.00885	-7.95268e-06
8.00942	-0.000382527	8.00942	-6.176e-05
8.00999	-0.000598118	8.00999	0.000263552
8.01056	-0.000378459	8.01056	-0.000169374
8.01113	-0.000406322	8.01113	-2.029e-06
8.01171	-0.000436862	8.01171	0.000165317
8.01228	-0.000334868	8.01228	-0.000157033
8.01285	-0.000334896	8.01285	-0.000479383
8.01342	-0.000582085	8.01342	-0.000431006
8.01399	-0.000541989	8.01399	-0.000382629
8.01457	-0.000523334	8.01457	0.000297613
8.01514	-0.000611902	8.01514	-0.000285874
8.01571	-0.000647457	8.01571	0.000224554
8.01628	-0.000453959	8.01628	-0.000528748
8.01685	-0.000165758	8.01685	0.000250223
8.01743	-0.00056784	8.01743	-0.000234535
8.018	-0.000373942	8.018	1.91977e-05
8.01857	-0.000336632	8.01857	0.000272931
8.01914	-0.00054777	8.01914	0.000179139
8.01971	-0.000749328	8.01971	8.53461e-05
8.02029	-0.000712322	8.02029	-0.00036387
8.02086	-0.000636783	8.02086	-5.4849e-05
8.02143	-0.000661509	8.02143	1.72232e-05
8.022	-0.000525198	8.022	8.92952e-05
8.02257	-0.000518298	8.02257	0.000131255
8.02315	-0.000609542	8.02315	0.000173215
8.02372	-0.00070859	8.02372	2.56151e-05
8.02429	-0.000613847	8.02429	-0.000121985
8.02486	-0.000443632	8.02486	3.84499e-05
8.02543	-0.000529144	8.02543	0.000198884
8.02601	-0.000523559	8.02601	4.33864e-05
8.02658	-0.000376893	8.02658	-0.000112112
8.02715	-0.000483172	8.02715	-0.000190601
8.02772	-0.000423397	8.02772	-0.000269091
8.02829	-0.000470768	8.02829	-0.000110631
8.02887	-0.000286655	8.02887	4.78291e-05
8.02944	-0.000588208	8.02944	-0.000160982
8.03001	-0.000542683	8.03001	0.000388444
8.03058	-0.000495133	8.03058	-0.000389046
8.03115	-0.000547368	8.03115	9.71935e-05
8.03173	-0.000225391	8.03173	1.42655e-06
8.0323	-0.000592636	8.0323	-9.43404e-05
8.03287	-0.000551144	8.03287	-0.000111124
8.03344	-0.000565348	8.03344	-0.000127908
8.03401	-0.000642418	8.03401	-0.000310557
8.03459	-0.000595533	8.03459	-0.000493205
8.03516	-0.000391446	8.03516	-0.000233548
8.03573	-0.000352218	8.03573	2.61088e-05
8.0363	-0.000490726	8.0363	-5.4849e-05
8.03687	-0.000522134	8.03687	-0.000135807
8.03745	-0.000346997	8.03745	-0.000216764
8.03802	-0.000613425	8.03802	-0.000297722
8.03859	-0.00065939	8.03859	-0.000197018
8.03916	-0.000615986	8.03916	-9.63151e-05
8.03973	-0.000318441	8.03973	-0.000185171
8.04031	-0.000584847	8.04031	-0.000274027
8.04088	-0.000539142	8.04088	-0.000304139
8.04145	-0.000468959	8.04145	-0.000334252
8.04202	-0.000722575	8.04202	-0.000316974
8.04259	-0.00036884	8.04259	-0.000299697
8.04317	-0.000264613	8.04317	-0.000471978
8.04374	-0.000470758	8.04374	0.000113977
8.04431	-0.000625376	8.04431	-0.000168881
8.04488	-0.000519629	8.04488	-0.000451739
8.04545	-0.000497372	8.04545	-0.000417678
8.04603	-0.000452292	8.04603	-0.000383616
8.0466	-0.000557505	8.0466	-0.000349555
8.04717	-0.000584782	8.04717	-0.000315493
8.04774	-0.000572217	8.04774	-0.000174804
8.04831	-0.000582231	8.04831	-3.41159e-05
8.04889	-0.000369781	8.04889	-8.29867e-05
8.04946	-0.000483468	8.04946	-0.000131857
8.05003	-0.00037452	8.05003	-0.000292539
8.0506	-0.000318034	8.0506	-0.00045322
8.05117	-0.000348542	8.05117	0.000254913
8.05175	-0.000311908	8.05175	0.000204808
8.05232	-0.000614801	8.05232	0.000174449
8.05289	-0.000391771	8.05289	0.00014409
8.05346	-0.000471363	8.05346	6.63408e-05
8.05403	-0.000384993	8.05403	-1.14082e-05
8.05461	-0.000463112	8.05461	-8.81699e-05
8.05518	-0.000477176	8.05518	-0.000164932
8.05575	-0.000416383	8.05575	-4.74404e-06
8.05632	-0.000495109	8.05632	0.000155444
8.0569	-0.000526403	8.0569	-0.000584776
8.05747	-0.000570354	8.05747	-0.000566758
8.05804	-0.000589538	8.05804	-0.00045396
8.05861	-0.000712325	8.05861	-0.000341163
8.05918	-0.000557156	8.05918	3.52411e-05
8.05976	-0.000484591	8.05976	-0.000346593
8.06033	-0.000393295	8.06033	-0.000254528
8.0609	-0.000420492	8.0609	-0.000162463
8.06147	-0.000511822	8.06147	-0.000615382
8.06204	-0.00041235	8.06204	-0.000310063
8.06262	-0.000511728	8.06262	-0.00016271
8.06319	-0.000461596	8.06319	-1.53574e-05
8.06376	-0.000582308	8.06376	-0.000689429
8.06433	-0.000581584	8.06433	-9.97706e-05
8.0649	-0.000562137	8.0649	0.000774227
8.06548	-0.00033006	8.06548	-0.000120997
8.06605	-0.000539014	8.06605	0.000204068
8.06662	-0.00064109	8.06662	0.000529132
8.06719	-0.000714612	8.06719	0.00153
8.06776	-0.00058964	8.06776	0.00076855
8.06834	-0.000459964	8.06834	-0.000349987
8.06891	-0.000581076	8.06891	0.000300698
8.06948	-0.000546321	8.06948	-0.000549296
8.07005	-0.000294342	8.07005	-0.00013556
8.07062	-0.000423725	8.07062	-0.000104892
8.0712	-0.000607102	8.0712	-7.42244e-05
8.07177	-0.000561586	8.07177	-0.000343693
8.07234	-0.0004927	8.07234	-0.000343693
8.07291	-0.000556059	8.07291	0.000145077
8.07348	-0.000407726	8.07348	-0.000400832
8.07406	-0.000576375	8.07406	-0.000188503
8.07463	-0.00072983	8.07463	-0.00046587
8.0752	-0.000491589	8.0752	1.50017e-05
8.07577	-0.000547619	8.07577	-0.000124144
8.07634	-0.000475956	8.07634	-0.00026329
8.07692	-0.000606538	8.07692	-0.000513013
8.07749	-0.000422578	8.07749	-4.49724e-06
8.07806	-0.000623773	8.07806	8.68887e-05
8.07863	-0.000543133	8.07863	-0.000579963
8.0792	-0.000495033	8.0792	-0.000504374
8.07978	-0.000473244	8.07978	-0.000428785
8.08035	-0.000681678	8.08035	0.000132551
8.08092	-0.000520955	8.08092	-6.43516e-05
8.08149	-0.000697936	8.08149	-2.43047e-05
8.08206	-0.00040841	8.08206	1.57423e-05
8.08264	-0.000493794	8.08264	-0.00010119
8.08321	-0.000720585	8.08321	-0.000218122
8.08378	-0.000612661	8.08378	-0.000414037
8.08435	-0.000550431	8.08435	-0.000609952
8.08492	-0.000700874	8.08492	0.000134032
8.0855	-0.000663224	8.0855	-0.000385714
8.08607	-0.000640643	8.08607	-5.05254e-06
8.08664	-0.000770007	8.08664	0.000375609
8.08721	-0.00063697	8.08721	0.000235908
8.08778	-0.000553891	8.08778	9.62063e-05
8.08836	-0.000678595	8.08836	3.89479e-06
8.08893	-0.000428831	8.08893	-8.84167e-05
8.0895	-0.000674221	8.0895	-0.000259711
8.09007	-0.000764219	8.09007	0.000327232
8.09064	-0.000533251	8.09064	9.27508e-05
8.09122	-0.00047493	8.09122	-0.00014173
8.09179	-0.000663206	8.09179	0.000381039
8.09236	-0.000587837	8.09236	-0.000359921
8.09293	-0.000551877	8.09293	-1.09145e-05
8.0935	-0.000577455	8.0935	-0.000420146
8.09408	-0.000482947	8.09408	0.000209251
8.09465	-0.000679537	8.09465	8.04097e-05
8.09522	-0.000748434	8.09522	-0.000111618
8.09579	-0.000486205	8.09579	-0.000303646
8.09636	-0.000714755	8.09636	-0.000142964
8.09694	-0.000535253	8.09694	1.77168e-05
8.09751	-0.000507996	8.09751	-9.01445e-05
8.09808	-0.000682434	8.09808	-0.000198006
8.09865	-0.00071387	8.09865	0.000235167
8.09922	-0.000711152	8.09922	-0.00059539
8.0998	-0.000793633	8.0998	-5.16402e-05
8.10037	-0.000819655	8.10037	-0.000771621
8.10094	-0.000497936	8.10094	-0.00018838
8.10151	-0.000421088	8.10151	-0.000363377
8.10208	-0.000712991	8.10208	-0.000380407
8.10266	-0.000648209	8.10266	-0.000397438
8.10323	-0.000670154	8.10323	-0.000378926
8.1038	-0.000637813	8.1038	-0.000360415
8.10437	-0.000571685	8.10437	-0.000294513
8.10495	-0.000524062	8.10495	-0.000228612
8.10552	-0.000581958	8.10552	-0.000432302
8.10609	-0.000348962	8.10609	0.000122246
8.10666	-0.000212223	8.10666	-0.000128834
8.10723	-0.000340112	8.10723	-0.000379914
8.10781	0.000332451	8.10781	-0.000109705
8.10838	6.44805e-05	8.10838	0.000160503
8.10895	-0.000457866	8.10895	5.15932e-05
8.10952	-0.000636724	8.10952	-5.73171e-05
8.11009	-0.00066696	8.11009	6.24335e-07
8.11067	-0.000584569	8.11067	5.85659e-05
8.11124	-0.000519543	8.11124	-0.000310001
8.11181	-0.000589308	8.11181	7.96692e-05
8.11238	-0.000573993	8.11238	-2.82539e-05
8.11295	-0.00047956	8.11295	-0.000136177
8.11353	-0.000702292	8.11353	0.000419358
8.1141	-0.000705599	8.1141	0.000216656
8.11467	-0.000293954	8.11467	7.12156e-05
8.11524	-0.000419129	8.11524	-7.42244e-05
8.11581	-0.000537174	8.11581	-3.0105e-05
8.11639	-0.000430126	8.11639	1.40144e-05
8.11696	-0.000700837	8.11696	-0.000518443
8.11753	-0.000636927	8.11753	-0.000292662
8.1181	-0.000417341	8.1181	-6.68815e-05
8.11867	-0.000565611	8.11867	0.000158899
8.11925	-0.00072323	8.11925	-0.000276804
8.11982	-0.00036191	8.11982	4.57311e-05
8.12039	-0.000283901	8.12039	-5.82427e-05
8.12096	-0.000540677	8.12096	-0.000162217
8.12153	-0.000309745	8.12153	-0.000183258
8.12211	-0.000647038	8.12211	-0.0002043
8.12268	-0.000308667	8.12268	-0.000225341
8.12325	-0.000563281	8.12325	-0.000246383
8.12382	-0.000501573	8.12382	-0.000223922
8.12439	-0.000571233	8.12439	-0.000201461
8.12497	-0.000588457	8.12497	-0.00041595
8.12554	-0.000588457	8.12554	0.000127799
8.12611	-0.000494016	8.12611	0.000217396
8.12668	-0.000630146	8.12668	0.000306992
8.12725	-0.000427042	8.12725	-0.000282666
8.12783	-0.000542555	8.12783	-0.000114086
8.1284	-0.00043413	8.1284	-0.000494439
8.12897	-0.000436689	8.12897	0.000388937
8.12954	-0.00050818	8.12954	0.000229737
8.13011	-0.000501756	8.13011	7.05367e-05
8.13069	-0.000593897	8.13069	0.000227269
8.13126	-0.00048868	8.13126	0.000384001
8.13183	-0.000411618	8.13183	-0.000549234
8.1324	-0.000610939	8.1324	-0.000218739
8.13297	-0.000458059	8.13297	1.22867e-05
8.13355	-0.000670527	8.13355	0.000243312
8.13412	-0.000630794	8.13412	0.000174202
8.13469	-0.000462167	8.13469	0.000105092
8.13526	-0.000460456	8.13526	-9.03913e-05
8.13583	-0.000422656	8.13583	-0.000285874
8.13641	-0.000603241	8.13641	0.000197897
8.13698	-0.000838956	8.13698	0.000681669
8.13755	-0.000629561	8.13755	-0.000143705
8.13812	-0.000654546	8.13812	-0.00021084
8.13869	-0.000458631	8.13869	-7.26201e-05
8.13927	-0.000401177	8.13927	6.56003e-05
8.13984	-0.000397738	8.13984	-1.73319e-05
8.14041	-0.000537394	8.14041	-0.000100264
8.14098	-0.000721193	8.14098	0.000195922
8.14155	-0.000425589	8.14155	-0.000266129
8.14213	-0.000724891	8.14213	8.06565e-05
8.1427	-0.00043209	8.1427	-0.000330796
8.14327	-0.000679496	8.14327	6.33789e-05
8.14384	-0.000731421	8.14384	-0.000300684
8.14441	-0.000522679	8.14441	-0.000214543
8.14499	-0.000823629	8.14499	-0.000128402
8.14556	-0.000555291	8.14556	-0.000168634
8.14613	-0.000714975	8.14613	-0.000208866
8.1467	-0.000723414	8.1467	0.000592072
8.14727	-0.000669539	8.14727	0.00012928
8.14785	-0.000674215	8.14785	-0.000428291
8.14842	-0.00054628	8.14842	-0.000227624
8.14899	-0.000551689	8.14899	-0.000248111
8.14956	-0.000856636	8.14956	-0.000268597
8.15013	-0.000791177	8.15013	-0.000241693
8.15071	-0.000478355	8.15071	-0.00021479
8.15128	-0.000471834	8.15128	9.05293e-05
8.15185	-0.000460767	8.15185	0.000395848
8.15242	-0.000796428	8.15242	-0.00010446
8.153	-0.000578466	8.153	0.000153469
8.15357	-0.000838109	8.15357	-5.06529e-05
8.15414	-0.00075539	8.15414	-0.000254775
8.15471	-0.000496773	8.15471	0.000157171
8.15528	-0.000475246	8.15528	-0.00018912
8.15586	-0.000562865	8.15586	0.000145818
8.15643	-0.000394571	8.15643	-0.000277483
8.157	-0.000302688	8.157	-0.000321664
8.15757	-0.000219273	8.15757	-0.000365845
8.15814	-0.000332738	8.15814	-0.000248111
8.15872	-0.000414205	8.15872	-0.000130377
8.15929	-0.000397681	8.15929	-1.26424e-05
8.15986	-0.000465647	8.15986	0.000105092
8.16043	-0.000383739	8.16043	0.000249483
8.161	-0.000225927	8.161	0.000393874
8.16158	-0.000157821	8.16158	0.000111756
8.16215	-0.000234291	8.16215	-0.000170362
8.16272	-0.000399202	8.16272	0.000424233
8.16329	-0.000342306	8.16329	0.00026059
8.16386	-0.000428923	8.16386	0.000144337
8.16444	-0.000331692	8.16444	2.80833e-05
8.16501	-0.000136003	8.16501	-8.91573e-05
8.16558	-0.000357136	8.16558	-0.000206398
8.16615	-0.000429459	8.16615	8.09075e-06
8.16672	-0.000232863	8.16672	0.000222579
8.1673	-0.000234537	8.1673	0.000437068
8.16787	-0.000379044	8.16787	-0.000106682
8.16844	-0.000436065	8.16844	0.000392146
8.16901	-0.000459091	8.16901	0.000132736
8.16958	-0.000437293	8.16958	7.37455e-05
8.17016	-0.000249304	8.17016	1.47549e-05
8.17073	-0.00015271	8.17073	0.000145324
8.1713	-0.000138371	8.1713	0.000275893
8.17187	-6.95097e-05	8.17187	5.89361e-05
8.17244	0.00018479	8.17244	0.000600217
8.17302	9.39989e-05	8.17302	-0.000295994
8.17359	-7.6403e-05	8.17359	7.15241e-05
8.17416	-0.000262845	8.17416	-0.000250085
8.17473	9.08872e-05	8.17473	0.000692035
8.1753	-4.48661e-05	8.1753	-8.76762e-05
8.17588	8.32773e-05	8.17588	0.000396342
8.17645	0.000483277	8.17645	0.000212953
8.17702	0.000830076	8.17702	2.95643e-05
8.17759	0.000696597	8.17759	0.000114718
8.17816	0.000668763	8.17816	0.000199872
8.17874	0.00059379	8.17874	0.000355123
8.17931	0.000746889	8.17931	0.000510374
8.17988	0.000410273	8.17988	0.000760405
8.18045	0.000769331	8.18045	0.000252198
8.18102	0.00116	8.18102	-0.000101992
8.1816	0.00153	8.1816	0.000302056
8.18217	0.00177	8.18217	0.000232205
8.18274	0.00222	8.18274	0.000162355
8.18331	0.00257	8.18331	0.000417322
8.18388	0.00295	8.18388	0.000672289
8.18446	0.00394	8.18446	0.000548138
8.18503	0.00645	8.18503	0.000423986
8.1856	0.00992	8.1856	0.000422258
8.18617	0.01655	8.18617	0.000420531
8.18674	0.02803	8.18674	-0.000149875
8.18732	0.05491	8.18732	3.79563e-05
8.18789	0.08233	8.18789	-1.88128e-05
8.18846	0.05851	8.18846	0.000682656
8.18903	0.02924	8.18903	0.000199378
8.1896	0.02349	8.1896	0.000474338
8.19018	0.02496	8.19018	0.000429416
8.19075	0.03519	8.19075	0.000384495
8.19132	0.06039	8.19132	0.000150013
8.19189	0.09684	8.19189	0.00067377
8.19246	0.08391	8.19246	0.000364255
8.19304	0.06119	8.19304	5.47401e-05
8.19361	0.08065	8.19361	0.000693022
8.19418	0.08806	8.19418	6.75749e-05
8.19475	0.05214	8.19475	0.000563688
8.19532	0.02946	8.19532	0.00106
8.1959	0.02553	8.1959	0.000465946
8.19647	0.02865	8.19647	0.00063033
8.19704	0.03963	8.19704	0.000636994
8.19761	0.0681	8.19761	0.0014
8.19818	0.08716	8.19818	0.000903068
8.19876	0.05189	8.19876	0.00040424
8.19933	0.02249	8.19933	0.00080582
8.1999	0.01439	8.1999	0.00121
8.20047	0.01007	8.20047	0.00123
8.20104	0.00789	8.20104	0.00125
8.20162	0.00651	8.20162	0.0013
8.20219	0.0062	8.20219	0.00135
8.20276	0.0062	8.20276	0.00136
8.20333	0.00584	8.20333	0.00212
8.20391	0.00565	8.20391	0.00193
8.20448	0.0064	8.20448	0.00175
8.20505	0.00801	8.20505	0.00203
8.20562	0.01139	8.20562	0.00306
8.20619	0.01641	8.20619	0.00367
8.20677	0.02621	8.20677	0.00353
8.20734	0.04777	8.20734	0.00413
8.20791	0.07721	8.20791	0.00473
8.20848	0.06224	8.20848	0.00592
8.20905	0.03117	8.20905	0.00838
8.20963	0.02402	8.20963	0.01168
8.2102	0.02421	8.2102	0.01927
8.21077	0.03222	8.21077	0.03896
8.21134	0.05154	8.21134	0.06749
8.21191	0.08325	8.21191	0.05976
8.21249	0.0797	8.21249	0.03155
8.21306	0.05858	8.21306	0.02132
8.21363	0.07369	8.21363	0.01944
8.2142	0.08829	8.2142	0.02623
8.21477	0.05544	8.21477	0.04592
8.21535	0.02872	8.21535	0.07923
8.21592	0.02408	8.21592	0.07285
8.21649	0.02551	8.21649	0.0532
8.21706	0.03491	8.21706	0.06767
8.21763	0.05785	8.21763	0.07352
8.21821	0.07951	8.21821	0.04474
8.21878	0.053	8.21878	0.02538
8.21935	0.02319	8.21935	0.01891
8.21992	0.01392	8.21992	0.02135
8.22049	0.00914	8.22049	0.03162
8.22107	0.00724	8.22107	0.06002
8.22164	0.0052	8.22164	0.06998
8.22221	0.00435	8.22221	0.03853
8.22278	0.00372	8.22278	0.01694
8.22335	0.00355	8.22335	0.00961
8.22393	0.00281	8.22393	0.00659
8.2245	0.00253	8.2245	0.0055
8.22507	0.00211	8.22507	0.00441
8.22564	0.00202	8.22564	0.00405
8.22621	0.00158	8.22621	0.00444
8.22679	0.00178	8.22679	0.00434
8.22736	0.00143	8.22736	0.00423
8.22793	0.00111	8.22793	0.00484
8.2285	0.00105	8.2285	0.00546
8.22907	0.000886888	8.22907	0.00737
8.22965	0.000502855	8.22965	0.01003
8.23022	0.000767135	8.23022	0.01603
8.23079	0.000425243	8.23079	0.02986
8.23136	0.000380123	8.23136	0.05799
8.23193	0.000553775	8.23193	0.06109
8.23251	0.000524947	8.23251	0.03437
8.23308	0.000453528	8.23308	0.02105
8.23365	0.000580435	8.23365	0.01831
8.23422	0.000435245	8.23422	0.02239
8.23479	0.000371241	8.23479	0.03598
8.23537	0.000218738	8.23537	0.06247
8.23594	0.000184998	8.23594	0.06693
8.23651	0.000109803	8.23651	0.04991
8.23708	3.8148e-05	8.23708	0.05852
8.23765	0.0001883	8.23765	0.07346
8.23823	8.91834e-05	8.23823	0.04886
8.2388	3.03985e-05	8.2388	0.02427
8.23937	0.000402891	8.23937	0.01736
8.23994	-6.6473e-06	8.23994	0.01777
8.24051	-0.000177647	8.24051	0.02573
8.24109	9.98272e-05	8.24109	0.04659
8.24166	0.000168909	8.24166	0.06324
8.24223	-7.4831e-06	8.24223	0.04021
8.2428	-0.000105871	8.2428	0.01763
8.24337	1.78847e-05	8.24337	0.00895
8.24395	-0.000172818	8.24395	0.00471
8.24452	-0.000299778	8.24452	0.00324
8.24509	-0.00013907	8.24509	0.00253
8.24566	-0.000180261	8.24566	0.00182
8.24623	-0.000209388	8.24623	0.000951198
8.24681	5.76097e-05	8.24681	0.00135
8.24738	-0.000152142	8.24738	0.00105
8.24795	-8.86479e-05	8.24795	0.00074683
8.24852	-0.000326867	8.24852	0.000526664
8.24909	-0.000420199	8.24909	0.000306499
8.24967	-0.000297617	8.24967	0.000283791
8.25024	-0.000210901	8.25024	0.000261083
8.25081	3.51876e-05	8.25081	-0.000472472
8.25138	-0.000350757	8.25138	5.7702e-05
8.25196	-4.16534e-05	8.25196	-7.63225e-05
8.25253	-0.00011583	8.25253	-0.000210347
8.2531	-8.44983e-05	8.2531	-0.000265388
8.25367	-0.000160462	8.25367	-0.00032043
8.25424	-0.000206995	8.25424	-0.000375471
8.25482	-0.000137216	8.25482	-0.000430512
8.25539	-0.000299475	8.25539	-0.000438164
8.25596	-0.00014107	8.25596	-0.000445815
8.25653	4.71677e-06	8.25653	-0.000749653
8.2571	-0.000236274	8.2571	-0.000295254
8.25768	-0.000145124	8.25768	-0.000267363
8.25825	2.21357e-07	8.25825	-0.000239472
8.25882	-0.000315544	8.25882	-0.000306361
8.25939	-0.000181932	8.25939	-0.00037325
8.25996	6.99194e-05	8.25996	3.37602e-05
8.26054	-0.00012225	8.26054	-0.000317468
8.26111	-0.000343261	8.26111	-0.000634634
8.26168	-0.000191686	8.26168	-0.000193563
8.26225	-0.000171265	8.26225	-0.000700289
8.26282	-6.30398e-06	8.26282	-0.000448777
8.2634	-0.000308352	8.2634	-0.000292045
8.26397	-0.000294339	8.26397	-0.000893551
8.26454	-0.000132274	8.26454	-0.000452479
8.26511	-0.000341361	8.26511	-0.000769646
8.26568	2.13707e-05	8.26568	-0.000409532
8.26626	-0.000161318	8.26626	-0.000807657
8.26683	-0.000299958	8.26683	-0.000637102
8.2674	-0.000333247	8.2674	-0.000466548
8.26797	-0.000204408	8.26797	-0.000260452
8.26854	-0.000201313	8.26854	-5.43552e-05
8.26912	-7.18891e-05	8.26912	-0.000511717
8.26969	-0.000301715	8.26969	-0.00021084
8.27026	-0.000432497	8.27026	-5.23807e-05
8.27083	-0.000142704	8.27083	-0.000652159
8.2714	-0.000324282	8.2714	-0.000398919
8.27198	-0.000265749	8.27198	-0.000145679
8.27255	-0.000318833	8.27255	-0.000271559
8.27312	-0.000379172	8.27312	-0.000397438
8.27369	-0.000242067	8.27369	-0.000381148
8.27426	-0.000252864	8.27426	-0.000364858
8.27484	-0.000331214	8.27484	0.000105586
8.27541	-0.000325936	8.27541	-0.000182209
8.27598	-0.000254855	8.27598	-0.00104
8.27655	-0.00022657	8.27655	-0.000125934
8.27712	-0.000423872	8.27712	-0.000204423
8.2777	-0.000266193	8.2777	-0.000282913
8.27827	-0.000152081	8.27827	-0.000250826
8.27884	-0.000352296	8.27884	-0.000218739
8.27941	-0.000307764	8.27941	-0.000509989
8.27998	-0.000535494	8.27998	-0.000801239
8.28056	-0.000371416	8.28056	-0.000839744
8.28113	-0.000293203	8.28113	-0.00012001
8.2817	-0.000171877	8.2817	-0.000340175
8.28227	-6.53379e-05	8.28227	0.000197897
8.28284	-0.000214913	8.28284	-0.000733116
8.28342	-0.000168738	8.28342	-0.0004004
8.28399	-0.000190081	8.28399	-0.000257243
8.28456	-0.000259804	8.28456	-0.000114086
8.28513	-0.000365226	8.28513	-0.000697574
8.2857	-0.000260736	8.2857	-0.000522824
8.28628	-0.000301558	8.28628	-0.000652159
8.28685	-0.000237266	8.28685	-0.000781493
8.28742	-0.000156181	8.28742	-0.00015259
8.28799	-3.49781e-05	8.28799	-0.000787417
8.28856	-0.000425276	8.28856	-0.000785134
8.28914	-0.000106784	8.28914	-0.000782851
8.28971	-0.000199684	8.28971	-0.000622602
8.29028	-0.000415825	8.29028	-0.000462352
8.29085	-0.000270945	8.29085	-0.000400832
8.29142	-0.0002578	8.29142	0.000418926
8.292	-0.000413878	8.292	-0.000530537
8.29257	-0.000306606	8.29257	-0.000216271
8.29314	-0.000455213	8.29314	-0.000312716
8.29371	-0.000180537	8.29371	-0.000409162
8.29428	-0.00053356	8.29428	-0.000426625
8.29486	-0.000365982	8.29486	-0.000444088
8.29543	-0.00027367	8.29543	-0.000232499
8.296	-0.000308017	8.296	-2.09109e-05
8.29657	-0.000285384	8.29657	-0.00080451
8.29714	-0.000280835	8.29714	0.000181113
8.29772	-0.000305856	8.29772	-7.42861e-05
8.29829	-0.000232055	8.29829	-0.000329685
8.29886	-0.000378333	8.29886	-0.000427119
8.29943	-0.000514272	8.29943	-0.000524552
8.30001	-0.000306188	8.30001	-0.000827341
8.30058	-0.000546214	8.30058	-0.000371892
8.30115	-0.000270505	8.30115	-0.000342952
8.30172	-0.000290535	8.30172	-0.000314012
8.30229	6.25525e-05	8.30229	-0.000333449
8.30287	-0.000379748	8.30287	-0.000352887
8.30344	-0.000245231	8.30344	-0.000324934
8.30401	-0.000277245	8.30401	-0.000296982
8.30458	-0.000446839	8.30458	-0.000624453
8.30515	-0.000391824	8.30515	-0.000193686
8.30573	-0.000427891	8.30573	-0.000536954
8.3063	-0.000327347	8.3063	-0.000121985
8.30687	-0.000289867	8.30687	-0.000673139
8.30744	-0.000362971	8.30744	3.94372e-05
8.30801	-0.000186865	8.30801	-0.000369547
8.30859	-0.000371901	8.30859	-0.000778532
8.30916	-0.00043681	8.30916	9.99086e-05
8.30973	-0.000447196	8.30973	-0.000285381
8.3103	-0.000409955	8.3103	-0.000291551
8.31087	-0.000511392	8.31087	-0.000297722
8.31145	-0.000243388	8.31145	-0.000387812
8.31202	-0.000662438	8.31202	0.000280336
8.31259	-0.000293517	8.31259	-0.000283653
8.31316	-0.000106395	8.31316	-8.94041e-05
8.31373	-0.000379321	8.31373	-0.000136053
8.31431	-0.000658371	8.31431	-0.000182703
8.31488	-0.000203379	8.31488	-0.000371522
8.31545	-0.000429472	8.31545	-0.000560341
8.31602	-0.000308274	8.31602	-0.000518134
8.31659	-0.000144438	8.31659	-0.000475928
8.31717	-0.000312486	8.31717	-0.000433721
8.31774	-0.000320625	8.31774	-0.000391514
8.31831	-0.000371419	8.31831	-0.000455935
8.31888	-0.000369628	8.31888	-0.000520356
8.31945	-0.000325417	8.31945	-0.000347827
8.32003	-0.00023254	8.32003	-0.000175298
8.3206	-0.000401351	8.3206	-0.000731389
8.32117	-0.000317104	8.32117	-0.000529241
8.32174	-0.00040462	8.32174	0.000146805
8.32231	-0.000283251	8.32231	-0.000440879
8.32289	-0.000348944	8.32289	-0.00024663
8.32346	-0.000449399	8.32346	-5.23807e-05
8.32403	-0.000338464	8.32403	-0.000316234
8.3246	-0.000352174	8.3246	-0.000580087
8.32517	-0.000432524	8.32517	-0.000483147
8.32575	-0.000442263	8.32575	-0.000386208
8.32632	-0.000288758	8.32632	-0.000289268
8.32689	-0.000335316	8.32689	-0.000192329
8.32746	-0.0003675	8.32746	-0.000237559
8.32803	-0.000235688	8.32803	-0.000282789
8.32861	-0.000435695	8.32861	-0.000280629
8.32918	-0.000305831	8.32918	-0.00027847
8.32975	-0.000350796	8.32975	-0.000434276
8.33032	-0.000352948	8.33032	0.000168155
8.33089	-0.000405481	8.33089	-0.00050894
8.33147	-0.000298987	8.33147	-0.000427797
8.33204	-0.00063529	8.33204	-8.60102e-05
8.33261	-0.000533204	8.33261	-0.000502461
8.33318	-0.000461301	8.33318	-0.000445013
8.33375	-0.000326611	8.33375	-0.000387565
8.33433	-0.000512819	8.33433	-0.000416505
8.3349	-0.000320701	8.3349	-0.000445445
8.33547	-0.000360269	8.33547	-4.78762e-05
8.33604	-0.000573409	8.33604	-0.000408545
8.33661	-0.000454303	8.33661	-0.000476977
8.33719	-0.000266853	8.33719	-0.000545408
8.33776	-0.00010253	8.33776	4.96185e-05
8.33833	-0.000342946	8.33833	-0.000619084
8.3389	-0.000518397	8.3389	-0.000180049
8.33947	-8.28524e-09	8.33947	0.000258986
8.34005	-0.000315863	8.34005	-0.000265573
8.34062	-0.00046221	8.34062	-0.000790132
8.34119	-0.000253028	8.34119	-0.000623589
8.34176	-6.31089e-06	8.34176	-0.000457046
8.34233	-0.000119959	8.34233	-5.35531e-05
8.34291	-0.000205443	8.34291	-0.000408298
8.34348	-0.000233912	8.34348	-0.00018295
8.34405	-0.000262638	8.34405	4.2399e-05
8.34462	-0.000205229	8.34462	-0.000206151
8.34519	-0.000301705	8.34519	-0.000454701
8.34577	-0.000596151	8.34577	-7.53351e-05
8.34634	-0.000283609	8.34634	-0.000454207
8.34691	-0.000255127	8.34691	-0.000406571
8.34748	-0.000157507	8.34748	-0.000358934
8.34806	-6.54913e-05	8.34806	-0.000319195
8.34863	-0.000189194	8.34863	-0.000279457
8.3492	-9.29691e-05	8.3492	-0.000239719
8.34977	-0.000252939	8.34977	-0.00019998
8.35034	-0.000121633	8.35034	-4.17674e-05
8.35092	-0.000345556	8.35092	0.000116446
8.35149	-0.000368566	8.35149	-5.70703e-05
8.35206	-0.000406165	8.35206	-0.000230586
8.35263	-0.000283766	8.35263	-0.000650431
8.3532	-0.000542706	8.3532	-0.000312038
8.35378	-0.000366117	8.35378	2.63556e-05
8.35435	-0.000796341	8.35435	-0.000393489
8.35492	-0.000419318	8.35492	-0.000303893
8.35549	-0.000407654	8.35549	-0.000214296
8.35606	-0.000352697	8.35606	-0.000598598
8.35664	-0.000352491	8.35664	-0.000224663
8.35721	-0.000383956	8.35721	-0.000377939
8.35778	-8.18481e-05	8.35778	-0.000531216
8.35835	-0.00011472	8.35835	-0.000447543
8.35892	-0.000291573	8.35892	-0.00036387
8.3595	-0.000306093	8.3595	-0.000161723
8.36007	-0.000250389	8.36007	4.04244e-05
8.36064	-0.000193117	8.36064	5.62251e-06
8.36121	-0.000321585	8.36121	-2.91794e-05
8.36178	-0.000329404	8.36178	5.49869e-05
8.36236	-5.2208e-05	8.36236	-0.000619084
8.36293	-0.000280843	8.36293	-1.36296e-05
8.3635	-0.000148565	8.3635	-0.000166413
8.36407	-0.000112882	8.36407	-0.000496907
8.36464	-0.000236942	8.36464	-6.91646e-05
8.36522	-0.000409805	8.36522	-0.00011532
8.36579	-0.000254932	8.36579	-0.000161476
8.36636	-0.000327794	8.36636	-0.00012075
8.36693	-0.000499126	8.36693	-8.00248e-05
8.3675	-0.000450381	8.3675	8.09075e-06
8.36808	-0.000423858	8.36808	9.62063e-05
8.36865	-0.000338058	8.36865	-0.000408051
8.36922	-0.000521127	8.36922	-0.000154071
8.36979	-0.000588193	8.36979	-0.00037399
8.37036	-0.000360332	8.37036	0.000164329
8.37094	-0.000497477	8.37094	2.51215e-05
8.37151	-0.000486561	8.37151	-0.000114086
8.37208	-0.000628866	8.37208	-0.000158514
8.37265	-0.000282931	8.37265	-0.000202942
8.37322	-0.000640569	8.37322	-0.000650184
8.3738	-0.000542523	8.3738	-0.000339188
8.37437	-0.000570824	8.37437	-0.000454701
8.37494	-0.000569264	8.37494	-0.000570214
8.37551	-0.000672984	8.37551	-0.000472472
8.37608	-0.000516244	8.37608	-0.000374731
8.37666	-0.000526619	8.37666	-0.000750887
8.37723	-0.000440037	8.37723	-0.000368807
8.3778	-0.000619952	8.3778	1.3274e-05
8.37837	-0.000444988	8.37837	-0.000362883
8.37894	-0.000462403	8.37894	-0.000265141
8.37952	-0.000767254	8.37952	-0.0001674
8.38009	-0.000442678	8.38009	-0.000153331
8.38066	-0.000527514	8.38066	-0.000139262
8.38123	-0.000464708	8.38123	-0.000172583
8.3818	-0.000643492	8.3818	-0.000205904
8.38238	-0.00039022	8.38238	0.000187284
8.38295	-0.000441042	8.38295	-0.000177766
8.38352	-0.000548319	8.38352	-0.000116308
8.38409	-0.000642026	8.38409	-5.4849e-05
8.38466	-0.00081509	8.38466	-8.22461e-05
8.38524	-0.000465517	8.38524	-0.000109643
8.38581	-0.000472467	8.38581	0.000210485
8.38638	-0.000474726	8.38638	-0.000227624
8.38695	-0.000343602	8.38695	0.000353148
8.38752	-0.000349982	8.38752	-0.000329809
8.3881	-0.000508299	8.3881	-0.000207138
8.38867	-0.000566964	8.38867	-8.44676e-05
8.38924	-0.000334906	8.38924	0.000262071
8.38981	-0.000678115	8.38981	-0.000149629
8.39038	-0.000302009	8.39038	-0.000324379
8.39096	-0.000637975	8.39096	-0.000499129
8.39153	-0.000536793	8.39153	-0.000373743
8.3921	-0.000371046	8.3921	-0.000248358
8.39267	-0.000415726	8.39267	0.000161367
8.39324	-0.000334619	8.39324	-0.000692637
8.39382	-0.000245548	8.39382	-0.000213802
8.39439	-0.000261249	8.39439	-0.000493205
8.39496	-0.00034069	8.39496	1.42655e-06
8.39553	-0.000276182	8.39553	-0.00026218
8.39611	-0.000406376	8.39611	-0.000525786
8.39668	-0.000353473	8.39668	-0.000789392
8.39725	-0.000333088	8.39725	-0.000468523
8.39782	-0.000334788	8.39782	-0.000147654
8.39839	-0.000215875	8.39839	-0.000243668
8.39897	-0.000113001	8.39897	-0.000339682
8.39954	-0.000164457	8.39954	-9.1868e-06
8.40011	-1.39021e-05	8.40011	-0.00043693
8.40068	-0.000125532	8.40068	-0.000303893
8.40125	-0.000129787	8.40125	-0.000170855
8.40183	-0.000410612	8.40183	-0.000322157
8.4024	-0.000250261	8.4024	-0.000473459
8.40297	-0.000183456	8.40297	-5.01593e-05
8.40354	-0.000236164	8.40354	-0.000385097
8.40411	-0.000309652	8.40411	-5.65767e-05
8.40469	-0.000262547	8.40469	-0.000486294
8.40526	1.08333e-05	8.40526	-0.000371028
8.40583	-0.000221205	8.40583	-0.000255762
8.4064	-0.000301742	8.4064	4.90632e-05
8.40697	-0.000451029	8.40697	-0.000404349
8.40755	-0.000540553	8.40755	-0.000385837
8.40812	-0.000315936	8.40812	-0.000367326
8.40869	-0.000223371	8.40869	-0.000206645
8.40926	-0.000570201	8.40926	-4.59633e-05
8.40983	-0.000542073	8.40983	-0.000256503
8.41041	-0.000283879	8.41041	-0.000467042
8.41098	-0.000472887	8.41098	-0.000361649
8.41155	-0.000345806	8.41155	-0.000256256
8.41212	-0.000350237	8.41212	-0.000321664
8.41269	-0.000541936	8.41269	-0.000387072
8.41327	-0.000201303	8.41327	-8.91573e-05
8.41384	-0.000285278	8.41384	0.000208757
8.41441	-0.000270701	8.41441	-0.00051616
8.41498	-8.5531e-05	8.41498	-0.000482839
8.41555	-5.66346e-05	8.41555	-0.000133585
8.41613	-0.000335037	8.41613	0.000215668
8.4167	-0.000228727	8.4167	-0.000260452
8.41727	-3.51252e-05	8.41727	2.16659e-05
8.41784	-0.000228447	8.41784	-0.000170115
8.41841	-0.000210982	8.41841	-0.000361896
8.41899	-0.000160046	8.41899	0.000216409
8.41956	-4.69717e-05	8.41956	3.64752e-05
8.42013	-6.07803e-05	8.42013	9.34912e-05
8.4207	-0.00010065	8.4207	0.000150507
8.42127	-0.000153876	8.42127	0.000210485
8.42185	-0.000103828	8.42185	0.000270463
8.42242	-0.000350546	8.42242	-0.000285628
8.42299	-0.000283278	8.42299	-8.34803e-05
8.42356	-0.000206649	8.42356	1.99382e-05
8.42413	-0.000206168	8.42413	0.000123357
8.42471	-5.75011e-05	8.42471	0.000274165
8.42528	5.06838e-05	8.42528	0.000424973
8.42585	-0.000313701	8.42585	0.000254913
8.42642	-0.000274088	8.42642	8.48525e-05
8.42699	-0.000545623	8.42699	0.000151741
8.42757	-0.000370923	8.42757	0.00021863
8.42814	-0.000362537	8.42814	-0.000334498
8.42871	-0.00031644	8.42871	-0.000129389
8.42928	-0.000224622	8.42928	0.000265279
8.42985	-0.000491078	8.42985	-9.82896e-05
8.43043	-0.000585238	8.43043	4.75823e-05
8.431	-0.000489963	8.431	0.000193454
8.43157	-0.000439765	8.43157	-0.000102979
8.43214	-0.000366718	8.43214	-0.000399413
8.43271	-0.000523347	8.43271	-0.000703744
8.43329	-0.000349514	8.43329	-0.000249838
8.43386	-0.000417738	8.43386	-0.000222441
8.43443	-0.000339248	8.43443	-0.000195044
8.435	-0.000422338	8.435	-0.000235029
8.43557	-0.0004197	8.43557	-0.000275014
8.43615	-0.000611554	8.43615	-0.000393983
8.43672	-0.000436656	8.43672	-0.000512951
8.43729	-0.000324816	8.43729	3.94372e-05
8.43786	-0.000527427	8.43786	-0.000671904
8.43843	-0.000450924	8.43843	-0.000356466
8.43901	-0.000413313	8.43901	-4.10269e-05
8.43958	-0.000447814	8.43958	0.000113484
8.44015	-0.000366925	8.44015	0.000267994
8.44072	-0.000512177	8.44072	0.000106573
8.44129	-0.000573082	8.44129	-5.4849e-05
8.44187	-0.000102369	8.44187	-0.000101745
8.44244	-0.00040813	8.44244	-0.000148641
8.44301	-0.000296999	8.44301	-0.000242927
8.44358	-0.000471271	8.44358	-0.000337214
8.44416	-0.000463167	8.44416	0.000425961
8.44473	-0.000565671	8.44473	0.000430897
8.4453	-0.000427757	8.4453	0.000246274
8.44587	-0.000431837	8.44587	6.16511e-05
8.44644	-0.000511262	8.44644	0.000141622
8.44702	-0.000509187	8.44702	-0.000536646
8.44759	-0.000446558	8.44759	-0.000219726
8.44816	-0.000530895	8.44816	9.71935e-05
8.44873	-0.000532246	8.44873	0.000109041
8.4493	-0.0003764	8.4493	0.000120888
8.44988	-0.000546687	8.44988	0.000243312
8.45045	-0.000613374	8.45045	-0.000392502
8.45102	-0.000558082	8.45102	-0.000301671
8.45159	-0.000383794	8.45159	-0.00021084
8.45216	-0.000505508	8.45216	-0.000277976
8.45274	-0.000444618	8.45274	-0.000345112
8.45331	-0.000451723	8.45331	-0.00077088
8.45388	-0.000344309	8.45388	6.70813e-05
8.45445	-0.000130345	8.45445	-0.000121738
8.45502	-0.000547559	8.45502	-0.000310557
8.4556	-0.000537031	8.4556	-0.00029007
8.45617	-0.000627156	8.45617	-0.000269584
8.45674	-0.00045258	8.45674	0.000177411
8.45731	-0.000398803	8.45731	-0.000133832
8.45788	-0.000541024	8.45788	-0.000275261
8.45846	-0.000253034	8.45846	-0.00041669
8.45903	-0.00051866	8.45903	1.0559e-05
8.4596	-0.000346894	8.4596	-0.00032043
8.46017	-0.000592015	8.46017	-0.000157774
8.46074	-0.000544656	8.46074	4.88211e-06
8.46132	-0.000525303	8.46132	-0.00054331
8.46189	-0.00053351	8.46189	0.000172228
8.46246	-0.000565188	8.46246	-0.000340916
8.46303	-0.000662014	8.46303	-9.58215e-05
8.4636	-0.000353465	8.4636	-0.000198253
8.46418	-0.000326992	8.46418	-0.000300684
8.46475	-0.000577994	8.46475	-0.000316234
8.46532	-0.000485166	8.46532	-0.000331783
8.46589	-0.000398181	8.46589	-0.000157774
8.46646	-0.000343908	8.46646	1.62359e-05
8.46704	-0.000548947	8.46704	-9.01445e-05
8.46761	-0.000421773	8.46761	-0.000196525
8.46818	-0.000602316	8.46818	0.000218383
8.46875	-0.000525874	8.46875	-0.000630438
8.46932	-0.000597655	8.46932	-0.00026292
8.4699	-0.000398405	8.4699	0.000104598
8.47047	-0.000631195	8.47047	-0.000222935
8.47104	-0.000340187	8.47104	-0.000550468
8.47161	-0.000432496	8.47161	0.000153469
8.47218	-0.000470264	8.47218	9.91682e-05
8.47276	-0.000546388	8.47276	-0.000634387
8.47333	-0.000627326	8.47333	-0.000104213
8.4739	-0.000497884	8.4739	-0.000450752
8.47447	-0.000541008	8.47447	-3.90523e-05
8.47504	-0.000332183	8.47504	-0.000290811
8.47562	-0.000584071	8.47562	-0.00054257
8.47619	-0.000578631	8.47619	-0.000573176
8.47676	-0.000582922	8.47676	-0.000603781
8.47733	-0.000321228	8.47733	-1.83192e-05
8.4779	-0.000520833	8.4779	-0.000191095
8.47848	-0.000527043	8.47848	-0.00022565
8.47905	-0.000343913	8.47905	-0.000260205
8.47962	-0.000473166	8.47962	-0.000816049
8.48019	-0.000510752	8.48019	-0.000613654
8.48076	-0.000690518	8.48076	-0.000232561
8.48134	-0.000328475	8.48134	-0.000609705
8.48191	-0.000507297	8.48191	-0.000323392
8.48248	-0.000605907	8.48248	-3.70777e-05
8.48305	-0.000467001	8.48305	-0.00023651
8.48362	-0.000454852	8.48362	-0.000435942
8.4842	-0.000377684	8.4842	-0.000193069
8.48477	-0.000481035	8.48477	4.98036e-05
8.48534	-0.000650302	8.48534	-0.000124946
8.48591	-0.000605609	8.48591	-0.000299697
8.48648	-0.000308872	8.48648	0.000189011
8.48706	-0.00038191	8.48706	-8.05184e-05
8.48763	-0.000414	8.48763	-0.000369794
8.4882	-0.000523566	8.4882	9.91682e-05
8.48877	-0.000408873	8.48877	-0.000174311
8.48934	-0.000298404	8.48934	-0.00044779
8.48992	-0.000543252	8.48992	0.000204931
8.49049	-0.000508002	8.49049	-0.000406077
8.49106	-0.000512523	8.49106	-0.000685356
8.49163	-0.00022279	8.49163	-0.000206398
8.49221	-0.000503929	8.49221	-0.000529118
8.49278	-0.000412375	8.49278	-9.36e-05
8.49335	-0.00032909	8.49335	-0.00046371
8.49392	-0.000239837	8.49392	-7.55819e-05
8.49449	-0.000300045	8.49449	-0.00010409
8.49507	-0.00046601	8.49507	-0.000132598
8.49564	-0.000487818	8.49564	-0.000113716
8.49621	-0.000540605	8.49621	-9.48341e-05
8.49678	-0.000583258	8.49678	-0.000383986
8.49735	-0.000670599	8.49735	-0.000673139
8.49793	-0.000529744	8.49793	3.28964e-05
8.4985	-0.000567222	8.4985	-1.93065e-05
8.49907	-0.000497341	8.49907	-0.000138151
8.49964	-0.000547374	8.49964	-0.000256996
8.50021	-0.0005178	8.50021	-0.000233672
8.50079	-0.000399982	8.50079	-0.000210347
8.50136	-0.000245702	8.50136	-0.0002897
8.50193	-0.000536032	8.50193	-0.000369054
8.5025	-0.000596423	8.5025	-0.000132474
8.50307	-0.000363381	8.50307	0.000104105
8.50365	-0.000296768	8.50365	9.87978e-05
8.50422	-0.000502519	8.50422	9.34912e-05
8.50479	-0.000619872	8.50479	-0.000148765
8.50536	-0.000430825	8.50536	-0.000391021
8.50593	-0.000504021	8.50593	0.000172351
8.50651	-0.00058773	8.50651	-2.25152e-05
8.50708	-0.000579426	8.50708	0.000319704
8.50765	-0.000291273	8.50765	-9.63151e-05
8.50822	-0.000569843	8.50822	-0.000362389
8.50879	-0.000499598	8.50879	-0.000628464
8.50937	-0.000530725	8.50937	0.000211225
8.50994	-0.000435019	8.50994	-0.000212815
8.51051	-0.000657222	8.51051	-0.00028933
8.51108	-0.000442832	8.51108	-0.000365845
8.51165	-0.000606697	8.51165	-0.000331783
8.51223	-0.000307028	8.51223	-0.000297722
8.5128	-0.000516388	8.5128	-0.000219233
8.51337	-0.000527029	8.51337	-0.000140743
8.51394	-0.000391217	8.51394	-0.000299203
8.51451	-0.000342052	8.51451	0.000300575
8.51509	-0.000412192	8.51509	0.000157912
8.51566	-0.000436925	8.51566	1.52485e-05
8.51623	-0.000720652	8.51623	-0.000127415
8.5168	-0.000359602	8.5168	-0.000270078
8.51737	-0.000642089	8.51737	0.00016581
8.51795	-0.000518163	8.51795	-0.00015654
8.51852	-0.000679387	8.51852	-0.000478889
8.51909	-0.000489546	8.51909	-4.30015e-05
8.51966	-0.000398971	8.51966	-6.91646e-05
8.52023	-0.000607	8.52023	-9.53277e-05
8.52081	-0.000359149	8.52081	0.000115458
8.52138	-0.00051709	8.52138	-0.000431993
8.52195	-0.000557974	8.52195	-8.59485e-05
8.52252	-0.000553021	8.52252	-0.000498142
8.52309	-0.000262089	8.52309	-0.000531216
8.52367	-0.000676443	8.52367	-0.00056429
8.52424	-0.000638776	8.52424	-0.000214296
8.52481	-0.000668761	8.52481	0.000135698
8.52538	-0.000623096	8.52538	-8.29867e-05
8.52595	-0.000559569	8.52595	-0.000301671
8.52653	-0.0003259	8.52653	-4.00352e-06
8.5271	-0.000538879	8.5271	0.000293664
8.52767	-0.000429742	8.52767	-0.000403856
8.52824	-0.000718997	8.52824	-0.000343137
8.52881	-0.000370227	8.52881	-0.000124453
8.52939	-0.000420295	8.52939	9.42317e-05
8.52996	-0.0005891	8.52996	-0.000824441
8.53053	-0.000564918	8.53053	2.61088e-05
8.5311	-0.000478819	8.5311	3.15389e-05
8.53167	-0.000651243	8.53167	3.6969e-05
8.53225	-0.000646342	8.53225	-3.65841e-05
8.53282	-0.000567792	8.53282	-0.000110137
8.53339	-0.000595046	8.53339	1.37676e-05
8.53396	-0.000449068	8.53396	0.000137672
8.53453	-0.000617267	8.53453	-0.000101745
8.53511	-0.000615556	8.53511	-0.000341163
8.53568	-0.000397737	8.53568	-0.000201955
8.53625	-0.000566318	8.53625	-0.000820985
8.53682	-0.000415423	8.53682	-0.000318455
8.53739	-0.000475265	8.53739	-0.000574163
8.53797	-0.000562588	8.53797	-3.21412e-05
8.53854	-0.000455709	8.53854	-0.000248358
8.53911	-0.000668806	8.53911	-0.000196031
8.53968	-0.000654668	8.53968	-0.000143705
8.54026	-0.00066065	8.54026	-0.00065907
8.54083	-0.000551104	8.54083	8.92952e-05
8.5414	-0.000488832	8.5414	-6.27473e-05
8.54197	-0.000473228	8.54197	-0.00021479
8.54254	-0.000584619	8.54254	-2.72049e-05
8.54312	-0.000445083	8.54312	0.00016038
8.54369	-0.000153116	8.54369	-0.000505053
8.54426	-0.000397053	8.54426	-0.000412247
8.54483	-0.000338787	8.54483	0.000480077
8.5454	-0.000330671	8.5454	-0.000396821
8.54598	-0.000360516	8.54598	-0.000420701
8.54655	-0.000391051	8.54655	-0.000444581
8.54712	-0.000438967	8.54712	-0.000369732
8.54769	-0.000690394	8.54769	-0.000294884
8.54826	-0.000417781	8.54826	0.000127491
8.54884	-0.000451928	8.54884	-0.000208372
8.54941	-0.000498119	8.54941	0.000288049
8.54998	-0.000417447	8.54998	-0.00047926
8.55055	-0.000651866	8.55055	-0.000440941
8.55112	-0.000339455	8.55112	-0.000402621
8.5517	-0.000749836	8.5517	7.80032e-05
8.55227	-0.00054998	8.55227	-0.00019961
8.55284	-0.00045327	8.55284	-0.000287664
8.55341	-0.000611579	8.55341	-0.000375718
8.55398	-0.0004207	8.55398	-4.56548e-05
8.55456	-0.000380212	8.55456	-0.00047383
8.55513	-0.000675272	8.55513	0.000282742
8.5557	-0.000417148	8.5557	-0.000224416
8.55627	-0.000350269	8.55627	-0.000151048
8.55684	-0.000523109	8.55684	0.000680558
8.55742	-0.000677136	8.55742	-0.000320244
8.55799	-0.000484157	8.55799	-5.73171e-05
8.55856	-0.000530939	8.55856	-0.000570399
8.55913	-0.000595989	8.55913	0.000180249
8.5597	-0.00051648	8.5597	-0.000443409
8.56028	-0.000452774	8.56028	-0.000308829
8.56085	-0.000544575	8.56085	-0.000197944
8.56142	-0.000371427	8.56142	-8.70592e-05
8.56199	-0.000538269	8.56199	-0.000244717
8.56256	-0.000558868	8.56256	-0.000402375
8.56314	-0.000649585	8.56314	-0.000224045
8.56371	-0.000635175	8.56371	-4.57165e-05
8.56428	-0.000540307	8.56428	-0.000104337
8.56485	-0.000551826	8.56485	0.000595281
8.56542	-0.000391372	8.56542	0.000157542
8.566	-0.000480394	8.566	-0.000280198
[truncated: 2,543 more rows]

## Sheet: Figure 1e
Binding energy	PbI2	Binding energy	PbI2+3AP
153.3	10508.4	153.3	7407.47
153.25	10230.2	153.25	7539.79
153.2	10552.6	153.2	7179.06
153.15	10665.5	153.15	7312.95
153.1	10743.9	153.1	7228.44
153.05	10743.5	153.05	7274.72
153	10669.6	153	7440.87
152.95	10747.4	152.95	7362.63
152.9	10568.7	152.9	7620.54
152.85	10516.6	152.85	7556.46
152.8	10794.4	152.8	7273.82
152.75	10598.6	152.75	7247.19
152.7	10590.6	152.7	7605.92
152.65	10393.3	152.65	7500.79
152.6	10328.8	152.6	7332.13
152.55	10796.1	152.55	7231.85
152.5	10498.5	152.5	7442.66
152.45	10358.3	152.45	7451.41
152.4	10241.6	152.4	7287.45
152.35	10476	152.35	7302.15
152.3	10492.1	152.3	7467.25
152.25	10296.8	152.25	7370.07
152.2	10762.4	152.2	7360.04
152.15	10438.7	152.15	7212.19
152.1	10130.5	152.1	7100.55
152.05	10326.6	152.05	7219.95
152	10379.9	152	7262.69
151.95	10287	151.95	7199.09
151.9	10224	151.9	7212.91
151.85	9911.96	151.85	7181.22
151.8	10371.2	151.8	7099.21
151.75	10276.1	151.75	7388.16
151.7	10608.6	151.7	7149.95
151.65	10557.1	151.65	6919.33
151.6	10399.8	151.6	7056.16
151.55	10541.3	151.55	7146.97
151.5	10227.5	151.5	7307.72
151.45	10210.7	151.45	7216.38
151.4	10294.8	151.4	7054.26
151.35	10204.5	151.35	7215.66
151.3	10298.1	151.3	7163.51
151.25	10529.2	151.25	7333.09
151.2	10311.5	151.2	7233.16
151.15	10075.4	151.15	7142.78
151.1	10265.7	151.1	7109.75
151.05	10562.5	151.05	6988.42
151	10360.2	151	7250.82
150.95	10464.4	150.95	7072.51
150.9	10434.5	150.9	7210.11
150.85	10293.7	150.85	6795.81
150.8	10362.7	150.8	7163.69
150.75	10275.8	150.75	7251.99
150.7	10029.4	150.7	7297.88
150.65	10390.6	150.65	7214.22
150.6	10640.7	150.6	7542.8
150.55	10691.2	150.55	7282.7
150.5	10500.1	150.5	7132.29
150.45	10470.5	150.45	7156.76
150.4	9932.48	150.4	7138.83
150.35	10050.7	150.35	7334.16
150.3	10294.8	150.3	7442.82
150.25	9977.08	150.25	7556.2
150.2	9973.72	150.2	7420.35
150.15	9927.25	150.15	7414.67
150.1	10123.4	150.1	7379.65
150.05	10237	150.05	7458.26
150	10309.7	150	7588.16
149.95	9863.15	149.95	7115.89
149.9	9922.05	149.9	7359.24
149.85	9644.84	149.85	7424.3
149.8	9810.35	149.8	7436.81
149.75	9800.03	149.75	7621.21
149.7	10024.4	149.7	7523.2
149.65	9514.42	149.65	7526.02
149.6	9785.35	149.6	7111.88
149.55	9976.58	149.55	7239.3
149.5	9549.63	149.5	7450.93
149.45	9479.29	149.45	6979.83
149.4	9476.67	149.4	7123.04
149.35	9505.35	149.35	7346.49
149.3	9920.34	149.3	7183.97
149.25	9695.99	149.25	6912.39
149.2	9581.09	149.2	6910.68
149.15	9315.67	149.15	7022.73
149.1	9353.53	149.1	7062.37
149.05	9205.79	149.05	7053.97
149	9098.47	149	7082.57
148.95	9154.17	148.95	6870.4
148.9	9467.15	148.9	6793.52
148.85	9278.59	148.85	6785.86
148.8	9426.94	148.8	6786.39
148.75	9424.22	148.75	6844.44
148.7	9401.68	148.7	6809.55
148.65	9442.04	148.65	6941.2
148.6	9608.08	148.6	7018.59
148.55	9475.04	148.55	6923.81
148.5	9585.54	148.5	6508.12
148.45	9741.36	148.45	6669.52
148.4	9382.95	148.4	7147.95
148.35	9427.56	148.35	6849.41
148.3	9361.56	148.3	6774.36
148.25	9183.25	148.25	6845.08
148.2	8945.66	148.2	6635.96
148.15	9000.35	148.15	6732.43
148.1	8752.3	148.1	7020.67
148.05	8814.62	148.05	6930.85
148	9317.06	148	7047.7
147.95	9239.11	147.95	6765.67
147.9	8871.15	147.9	6330.61
147.85	8496.71	147.85	6595.33
147.8	8519.99	147.8	6729.49
147.75	8408.91	147.75	6687.37
147.7	8442.44	147.7	6535.89
147.65	8402.69	147.65	6567.29
147.6	8244.76	147.6	6512.1
147.55	8361.88	147.55	6649.99
147.5	8430.95	147.5	6524.48
147.45	8386.98	147.45	6508.31
147.4	7960.38	147.4	6466.05
147.35	7893.88	147.35	6457.94
147.3	8278.3	147.3	6374.95
147.25	8016.75	147.25	6354.11
147.2	7869.36	147.2	6632.23
147.15	7923.2	147.15	6456.5
147.1	8308.92	147.1	6146.86
147.05	8316.61	147.05	5935.6
147	8391.94	147	6373.48
146.95	8379.97	146.95	6381.14
146.9	8160.73	146.9	6357.45
146.85	8102.55	146.85	6556.33
146.8	8352.83	146.8	6482.78
146.75	8333.04	146.75	6521.12
146.7	8212.83	146.7	6493.64
146.65	8047.33	146.65	6402.85
146.6	8120.34	146.6	6029.69
146.55	8231.13	146.55	6109.03
146.5	8403.15	146.5	6216.27
146.45	8471.63	146.45	6351.13
146.4	8499.35	146.4	6500.09
146.35	8474.48	146.35	6228.17
146.3	8457.3	146.3	6420.27
146.25	8357.8	146.25	6628.04
146.2	8448.18	146.2	6663.65
146.15	8344	146.15	6355.93
146.1	8567.75	146.1	6492.01
146.05	8729.92	146.05	6590.05
146	8980.79	146	6180.31
145.95	8825.61	145.95	6357.8
145.9	8448.45	145.9	6308.28
145.85	8507	145.85	6452.1
145.8	8490.28	145.8	6825.34
145.75	8851.11	145.75	6583.73
145.7	8941.23	145.7	6565.85
145.65	9083.66	145.65	6404.88
145.6	9073.63	145.6	6402.67
145.55	9123.46	145.55	6448.63
145.5	8866.4	145.5	6440.74
145.45	9030.6	145.45	6422.54
145.4	9006.59	145.4	6571.08
145.35	9081.63	145.35	6528.1
145.3	9096.04	145.3	6511.59
145.25	9070.56	145.25	6489.74
145.2	9114.98	145.2	6536.24
145.15	8891.88	145.15	6647.11
145.1	8544.3	145.1	6565.27
145.05	8907.56	145.05	6905.11
145	9016.06	145	6915.97
144.95	8783.3	144.95	6627.98
144.9	8820.3	144.9	6830.84
144.85	8908.02	144.85	6744.96
144.8	8872.19	144.8	6664.43
144.75	9107	144.75	6737.76
144.7	8939.66	144.7	6692.49
144.65	8882.75	144.65	6697.24
144.6	8856.48	144.6	6615.05
144.55	9190.4	144.55	6792.18
144.5	9392.4	144.5	6502.6
144.45	9663.97	144.45	6534.61
144.4	9863.01	144.4	6714.87
144.35	9890.12	144.35	6565.85
144.3	9729.49	144.3	6471.44
144.25	9999.15	144.25	6532.75
144.2	10493.9	144.2	6515.94
144.15	11430.6	144.15	6452.9
144.1	11681.1	144.1	6777.11
144.05	12444.3	144.05	6803.44
144	13056.7	144	6681.53
143.95	14325.3	143.95	6707.43
143.9	15119.4	143.9	6911.22
143.85	15922.8	143.85	7252.07
143.8	17146.6	143.8	7360.54
143.75	19029.9	143.75	7429.29
143.7	20563.3	143.7	7896.47
143.65	23086.6	143.65	8292.54
143.6	25854.2	143.6	8432.12
143.55	28020.8	143.55	8719.54
143.5	30862.3	143.5	9259.06
143.45	34645	143.45	9865.41
143.4	38485.4	143.4	10297.2
143.35	41849.2	143.35	11839.2
143.3	45227.2	143.3	12928.5
143.25	48561.5	143.25	14024.1
143.2	49672.9	143.2	15830.3
143.15	52050.9	143.15	17381.5
143.1	52991	143.1	19688.7
143.05	52607.7	143.05	21426
143	51000.6	143	23673
142.95	48558.2	142.95	26042.3
142.9	45314.1	142.9	28313.2
142.85	41426.3	142.85	30405
142.8	37781.6	142.8	31930.1
142.75	33480.3	142.75	33055.8
142.7	29298.4	142.7	34032.4
142.65	25919.7	142.65	33915.4
142.6	21743.4	142.6	32939.1
142.55	18912.2	142.55	31853.4
142.5	16446.3	142.5	30291.4
142.45	14870	142.45	28163.9
142.4	13101.7	142.4	26022.7
142.35	11932.8	142.35	23201.7
142.3	10821.7	142.3	20848.8
142.25	10322.1	142.25	18652.1
142.2	9672.4	142.2	16302.5
142.15	9385.91	142.15	14126.9
142.1	8981.38	142.1	12605.4
142.05	8413.95	142.05	11212
142	8169.32	142	10366.9
141.95	7647.94	141.95	9261.2
141.9	7743.5	141.9	8396.03
141.85	7599.71	141.85	7719.19
141.8	7535.97	141.8	7781.81
141.75	7498.87	141.75	7293.61
141.7	7284.22	141.7	6719.49
141.65	7177.99	141.65	6508.28
141.6	7045.8	141.6	6284.7
141.55	6890.17	141.55	6059.22
141.5	6976.07	141.5	6201.31
141.45	7084.62	141.45	6333.31
141.4	7133.01	141.4	5805.28
141.35	7071.15	141.35	5989.54
141.3	6924.02	141.3	5903.72
141.25	7108.47	141.25	5808.8
141.2	6959.98	141.2	5681.66
141.15	7113.3	141.15	5620.57
141.1	7088.54	141.1	5562.46
141.05	6798.61	141.05	5646.05
141	6910.71	141	5482.41
140.95	6761.29	140.95	5402.48
140.9	6666.75	140.9	5236.68
140.85	6535.36	140.85	5409.5
140.8	6308.5	140.8	5716.85
140.75	6281.9	140.75	5232.57
140.7	6416.97	140.7	5173.03
140.65	6322.64	140.65	5165.61
140.6	6296.95	140.6	5179.75
140.55	5994.45	140.55	4996.16
140.5	6063.17	140.5	4935.76
140.45	6457.52	140.45	4728.05
140.4	6270.45	140.4	4795.09
140.35	6010.96	140.35	4680.01
140.3	5961.34	140.3	4469.2
140.25	6178.31	140.25	4489.88
140.2	6178.92	140.2	4899.69
140.15	6222.94	140.15	5000.67
140.1	6382.77	140.1	4810.83
140.05	6591.49	140.05	4731.73
140	6436.39	140	4805.34
139.95	6318.5	139.95	4916.53
139.9	6527.62	139.9	4797.81
139.85	6593.92	139.85	5079.87
139.8	6545.2	139.8	4610.99
139.75	6614.62	139.75	4717.17
139.7	6372.36	139.7	4687.64
139.65	6526.48	139.65	4658.85
139.6	6833.13	139.6	4976.92
139.55	7096.44	139.55	4910.71
139.5	7485.66	139.5	4662.96
139.45	7528.85	139.45	4812.81
139.4	8064.91	139.4	5213.93
139.35	8313.09	139.35	5286.54
139.3	8738.88	139.3	5051.09
139.25	9293.24	139.25	5107.51
139.2	10100.1	139.2	5320.37
139.15	10677.7	139.15	5305.72
139.1	11823.8	139.1	5465.92
139.05	13466.1	139.05	5407.66
139	14674.9	139	5604.7
138.95	16705.6	138.95	5652.07
138.9	18497.2	138.9	6012.73
138.85	21290.1	138.85	6129.28
138.8	24098.9	138.8	6520.98
138.75	26632.8	138.75	6905.64
138.7	30519.8	138.7	7176.26
138.65	34678.3	138.65	7949.87
138.6	38412.2	138.6	8610.94
138.55	43413.1	138.55	9730
138.5	48365.9	138.5	10592.7
138.45	53530.7	138.45	12067.7
138.4	58378.3	138.4	14252
138.35	62286.5	138.35	16182.5
138.3	64043.1	138.3	18288.9
138.25	64040.8	138.25	21092.4
138.2	64301.6	138.2	24009.5
138.15	63030.4	138.15	27029.2
138.1	59854.7	138.1	29762.9
138.05	56075.1	138.05	32522.8
138	51299	138	36284.4
137.95	45548.7	137.95	38361.3
137.9	40097.6	137.9	40314.2
137.85	34538.4	137.85	40898
137.8	29400.5	137.8	40604.2
137.75	24806.5	137.75	40254.8
137.7	21215.7	137.7	38804.1
137.65	18105.6	137.65	37159.6
137.6	15315.6	137.6	34363.5
137.55	13772	137.55	31251.6
137.5	11984.7	137.5	28380
137.45	10353.4	137.45	24650.1
137.4	9441.24	137.4	21482
137.35	9306.5	137.35	18133.4
137.3	8385.41	137.3	16042.7
137.25	7879.07	137.25	13416.2
137.2	7716.82	137.2	11799.1
137.15	7288.41	137.15	10453.3
137.1	6935.63	137.1	9382.71
137.05	6375.27	137.05	8199.71
137	6561.26	137	7619.71
136.95	6624.78	136.95	7220.06
136.9	6187.78	136.9	6627.21
136.85	5744.16	136.85	5915.22
136.8	5945.28	136.8	5915.91
136.75	5826.14	136.75	5738.16
136.7	5714.66	136.7	5654.96
136.65	5790.72	136.65	5165.43
136.6	5623.16	136.6	5168.04
136.55	5730.53	136.55	5180.02
136.5	5930.03	136.5	4854.69
136.45	6135.95	136.45	4770.44
136.4	6128.32	136.4	4835.85
136.35	5853.78	136.35	4762.95
136.3	5857.57	136.3	4713.38
136.25	5929.81	136.25	4437
136.2	5994.21	136.2	4522.72
136.15	5605.12	136.15	4586.9
136.1	5536.08	136.1	4543.98
136.05	5211.23	136.05	4689
136	5054.48	136	4667.09
135.95	4983.41	135.95	4589.89
135.9	4826.73	135.9	4405.79
135.85	4810.99	135.85	4381.11
135.8	4907.3	135.8	4297.67
135.75	4745.1	135.75	4239.91
135.7	4686.01	135.7	4107.32
135.65	4625.64	135.65	4114.82
135.6	4843.56	135.6	4054.42
135.55	5048.95	135.55	3821.77
135.5	4683.13	135.5	3833.16
135.45	4466.05	135.45	4063.73
135.4	4630.39	135.4	4080.62
135.35	4638.44	135.35	3913.38
135.3	4414.67	135.3	3731.95
135.25	4611.31	135.25	3877.79
135.2	4475.39	135.2	3764.73
135.15	4673.76	135.15	3700.97
135.1	4612.94	135.1	3753.21
135.05	4535.17	135.05	3771.91
135	4474.94	135	3366.79
134.95	4532.32	134.95	3655.36
134.9	4553.61	134.9	3832.17
134.85	4751.05	134.85	3746.46
134.8	4751.05	134.8	3606.96
134.75	4571.32	134.75	3758.09
134.7	4546.09	134.7	3877.15
134.65	4588.08	134.65	3904.9
134.6	4507.46	134.6	3790.18
134.55	4551.93	134.55	4065.79
134.5	4511.88	134.5	3730.69
134.45	4663.07	134.45	3845.94
134.4	4610.8	134.4	3735.95
134.35	4448.74	134.35	3817.29
134.3	4422.09	134.3	4179.65
134.25	4403.33	134.25	3976.95
134.2	4451.38	134.2	3749.15
134.15	4399.15	134.15	3538.78
134.1	4359.48	134.1	3765.37
134.05	4268.91	134.05	3796.29
134	4117.46	134	3897.03
133.95	4345.95	133.95	3864.75
133.9	4270.94	133.9	3685.98
133.85	4333.95	133.85	3783.57
133.8	4206.27	133.8	3810.06
133.75	4156.89	133.75	3834.28
133.7	4163.8	133.7	3729.44
133.65	4233.37	133.65	3741.71
133.6	4213.63	133.6	3804.94
133.55	4225.1	133.55	3702.76
133.5	4221.5	133.5	3926.74
133.45	4120.71	133.45	3761.53
133.4	4184.98	133.4	3648.9
133.35	4151.55	133.35	3502.87
133.3	4163	133.3	3496.12

## Sheet: Figure 1f
	Activation energy
Control	0.109
With 3AMP	0.177
With 3AMPY	0.187
With 3AP	0.198
With BA	0.178
With PEA	0.162

## Sheet: Figure 2b
Control	With 3API
22.7045	24.6567
22.4042	24.2514
22.4411	24.4047
21.8936	24.6012
22.0698	24.0601
21.703	24.4739
22.3497	25.0762
21.8889	24.76
22.7645	24.3788
22.5153	24.1106
22.7397	24.6341
22.5924	24.4486
22.2196	24.1558
21.281	25.0519
22.2049	24.1778
21.4247	24.5729
22.6162	24.5362
20.8455	24.098
21.371	25.2896
21.5826	24.6612

## Sheet: Figure 2c
Control	Reverse	Control	Forward	With 3API	Reverse	With 3API	Forward
Voltage/V	Jsc/mA/cm2	Voltage/V	Jsc/mA/cm2	Voltage/V	Jsc/mA/cm2	Voltage/V	Jsc/mA/cm2
1.7	-349.47	0	24.6774	1.7	-285.393	0	26.0657
1.68	-348.759	0.02	24.6605	1.68	-280.705	0.02	26.0562
1.66	-338.285	0.04	24.6718	1.66	-270.556	0.04	26.0467
1.64	-330.016	0.06	24.6751	1.64	-261.478	0.06	26.0425
1.62	-319.353	0.08	24.6877	1.62	-250.958	0.08	26.0352
1.6	-307.553	0.1	24.701	1.6	-239.623	0.1	26.0352
1.58	-295.07	0.12	24.7188	1.58	-227.805	0.12	26.0311
1.56	-282.114	0.14	24.7297	1.56	-215.664	0.14	26.033
1.54	-268.832	0.16	24.7342	1.54	-203.331	0.16	26.0289
1.52	-255.288	0.18	24.7299	1.52	-190.857	0.18	26.0325
1.5	-241.534	0.2	24.7202	1.5	-178.326	0.2	26.0307
1.48	-227.616	0.22	24.7099	1.48	-165.76	0.22	26.0327
1.46	-213.538	0.24	24.6973	1.46	-153.208	0.24	26.034
1.44	-199.366	0.26	24.6832	1.44	-140.695	0.26	26.0329
1.42	-185.137	0.28	24.6711	1.42	-128.233	0.28	26.0359
1.4	-170.886	0.3	24.6611	1.4	-115.869	0.3	26.0294
1.38	-156.637	0.32	24.6511	1.38	-103.635	0.32	26.0345
1.36	-142.471	0.34	24.6513	1.36	-91.5562	0.34	26.0217
1.34	-128.369	0.36	24.6605	1.34	-79.6701	0.36	26.0294
1.32	-114.407	0.38	24.6765	1.32	-68.0364	0.38	26.0116
1.3	-100.622	0.4	24.6891	1.3	-56.6791	0.4	26.0193
1.28	-87.0739	0.42	24.6955	1.28	-45.6553	0.42	25.9997
1.26	-73.8264	0.44	24.6938	1.26	-35.0603	0.44	26.011
1.24	-60.9883	0.46	24.6848	1.24	-25.0219	0.46	25.984
1.22	-48.6284	0.48	24.6648	1.22	-15.6366	0.48	25.9916
1.2	-36.8732	0.5	24.6433	1.2	-7.0522	0.5	25.9674
1.18	-25.8945	0.52	24.6267	1.18	0.51525	0.52	25.9818
1.16	-15.803	0.54	24.6116	1.16	7.00585	0.54	25.961
1.14	-6.76226	0.56	24.6017	1.14	12.3333	0.56	25.9758
1.12	1.0132	0.58	24.6002	1.12	16.4913	0.58	25.9606
1.1	7.47602	0.6	24.6033	1.1	19.5594	0.6	25.9778
1.08	12.6333	0.62	24.6074	1.08	21.7616	0.62	25.9537
1.06	16.499	0.64	24.6101	1.06	23.225	0.64	25.9652
1.04	19.2483	0.66	24.6086	1.04	24.1915	0.66	25.945
1.02	21.158	0.68	24.6015	1.02	24.7937	0.68	25.9527
1	22.4026	0.7	24.5893	1	25.1779	0.7	25.9268
0.98	23.1994	0.72	24.5691	0.98	25.427	0.72	25.9382
0.96	23.713	0.74	24.5459	0.96	25.5753	0.74	25.9165
0.94	24.0398	0.76	24.5081	0.94	25.6838	0.76	25.9329
0.92	24.2484	0.78	24.4621	0.92	25.741	0.78	25.9071
0.9	24.3809	0.8	24.4087	0.9	25.797	0.8	25.917
0.88	24.4616	0.82	24.3455	0.88	25.8287	0.82	25.8824
0.86	24.5128	0.84	24.2627	0.86	25.8694	0.84	25.8773
0.84	24.5408	0.86	24.1661	0.84	25.8788	0.86	25.815
0.82	24.5629	0.88	24.03	0.82	25.9106	0.88	25.7831
0.8	24.5757	0.9	23.8266	0.8	25.9115	0.9	25.6943
0.78	24.5895	0.92	23.5078	0.78	25.9161	0.92	25.6312
0.76	24.605	0.94	23.014	0.76	25.9282	0.94	25.4853
0.74	24.6276	0.96	22.2538	0.74	25.9262	0.96	25.3147
0.72	24.6547	0.98	21.111	0.72	25.9441	0.98	25.0271
0.7	24.6925	1	19.444	0.7	25.946	1	24.6294
0.68	24.7334	1.02	17.1645	0.68	25.964	1.02	23.9792
0.66	24.7649	1.04	14.0827	0.66	25.9589	1.04	23.0334
0.64	24.785	1.06	10.1836	0.64	25.98	1.06	21.6044
0.62	24.7897	1.08	5.46436	0.62	25.9717	1.08	19.5331
0.6	24.7866	1.1	-0.04575	0.6	25.9879	1.1	16.7345
0.58	24.7741	1.12	-6.38855	0.58	25.9823	1.12	12.9332
0.56	24.771	1.14	-13.3498	0.56	25.9874	1.14	8.06269
0.54	24.7706	1.16	-20.8536	0.54	25.9948	1.16	2.30652
0.52	24.7834	1.18	-28.6111	0.52	25.9862	1.18	-3.95588
0.5	24.7998	1.2	-36.8967	0.5	26.0017	1.2	-11.1125
0.48	24.8283			0.48	25.9906
0.46	24.8535			0.46	26.0041
0.44	24.8776			0.44	25.9945
0.42	24.8929			0.42	26.0116
0.4	24.9012			0.4	26
0.38	24.8953			0.38	26.015
0.36	24.8808			0.36	26.0159
0.34	24.8744			0.34	26.025
0.32	24.865			0.32	26.0412
0.3	24.8641			0.3	26.0363
0.28	24.8715			0.28	26.0636
0.26	24.8888			0.26	26.0517
0.24	24.907			0.24	26.0573
0.22	24.9332			0.22	26.0494
0.2	24.9607			0.2	26.0659
0.18	24.9778			0.18	26.0477
0.16	24.986			0.16	26.0602
0.14	24.9843			0.14	26.0666
0.12	24.9779			0.12	26.0748
0.1	24.9634			0.1	26.0842
0.08	24.9521			0.08	26.0863
0.06	24.9422			0.06	26.106
0.04	24.9391			0.04	26.0951
0.02	24.9226			0.02	26.16
0	24.9415			0	26.0396

## Sheet: Figure 2d
	Control	With 3API
Time/s	PCE/%	PCE/%
0	-0.02869	0.1103
1	-0.01733	0.21088
2	-0.01614	0.2035
3	-0.01543	0.20201
4	-0.01562	0.20207
5	22.6424	0.20274
6	22.6537	25.2276
7	22.6218	25.2527
8	22.6857	25.26
9	22.6512	25.2661
10	22.6391	25.2039
11	22.6367	25.2684
12	22.6132	25.3087
13	22.6064	25.2919
14	22.5767	25.2771
15	22.5745	25.2447
16	22.5866	25.2601
17	22.5684	25.3051
18	22.5535	25.2974
19	22.5455	25.3203
20	22.5067	25.2844
21	22.5576	25.2677
22	22.5077	25.3041
23	22.5474	25.3203
24	22.4836	25.313
25	22.4788	25.2934
26	22.4653	25.2552
27	22.4737	25.2375
28	22.4446	25.3095
29	22.4111	25.3422
30	22.4217	25.3166
31	22.4149	25.2826
32	22.4393	25.2481
33	22.4307	25.2755
34	22.444	25.2937
35	22.4399	25.3254
36	22.4137	25.3084
37	22.3833	25.294
38	22.43	25.2738
39	22.4012	25.2631
40	22.394	25.3123
41	22.3873	25.3363
42	22.3892	25.3274
43	22.3771	25.2805
44	22.3527	25.26
45	22.348	25.2707
46	22.3869	25.3175
47	22.3396	25.3095
48	22.3652	25.2898
49	22.3773	25.2565
50	22.3612	25.2451
51	22.3617	25.2782
52	22.358	25.3603
53	22.3643	25.3392
54	22.3692	25.2886
55	22.3499	25.2752
56	22.3882	25.3075
57	22.3405	25.3017
58	22.3366	25.336
59	22.3628	25.3292
60	22.2954	25.3092
61	22.3401	25.2943
62	22.33	25.2931
63	22.3557	25.2781
64	22.3128	25.3203
65	22.3413	25.3726
66	22.3457	25.3476
67	22.301	25.3228
68	22.3619	25.3116
69	22.32	25.2572
70	22.3198	25.2496
71	22.3061	25.3107
72	22.329	25.3423
73	22.3112	25.36
74	22.3161	25.3466
75	22.2943	25.3122
76	22.3236	25.2729
77	22.3155	25.2579
78	22.2647	25.263
79	22.3325	25.3238
80	22.3296	25.3489
81	22.2943	25.3495
82	22.3026	25.3386
83	22.261	25.3239
84	22.3	25.2954
85	22.2618	25.2692
86	22.274	25.2766
87	22.3029	25.2923
88	22.2663	25.3246
89	22.2454	25.3297
90	22.2281	25.3671
91	22.2803	25.3307
92	22.2538	25.3311
93	22.2065	25.2934
94	22.2707	25.2838
95	22.2781	25.3043
96	22.2365	25.3226
97	22.2676	25.3587
98	22.2458	25.3563
99	22.2435	25.3262
100	22.2494	25.2883
101	22.2231	25.2889
102	22.1869	25.2904
103	22.2046	25.3505
104	22.2387	25.3455
105	22.2036	25.3159
106	22.2207	25.2847
107	22.1922	25.2914
108	22.2393	25.2843
109	22.2255	25.2904
110	22.2347	25.3206
111	22.1902	25.3441
112	22.2414	25.3203
113	22.2136	25.3117
114	22.2192	25.2725
115	22.205	25.2735
116	22.2048	25.3242
117	22.2248	25.3339
118	22.2011	25.3244
119	22.184	25.3209
120	22.1742	25.2829
121	22.2239	25.2702
122	22.168	25.3267
123	22.1855	25.3433
124	22.1813	25.3422
125	22.232	25.3195
126	22.1861	25.3607
127	22.2279	25.3263
128	22.1957	25.3261
129	22.2093	25.4167
130	22.1908	25.3713
131	22.2158	25.3256
132	22.2217	25.3339
133	22.1808	25.353
134	22.1935	25.4027
135	22.2074	25.3714
136	22.1976	25.2952
137	22.185	25.3158
138	22.1994	25.3814
139	22.1817	25.3258
140	22.1567	25.351
141	22.2276	25.3405
142	22.2008	25.3608
143	22.2049	25.3805
144	22.1694	25.3357
145	22.1873	25.3691
146	22.2019	25.4046
147	22.1836	25.3911
148	22.1906	25.32
149	22.1616	25.3384
150	22.1764	25.4139
151	22.2014	25.4099
152	22.1698	25.3278
153	22.17	25.3156
154	22.1388	25.3943
155	22.1724	25.3962
156	22.1529	25.3381
157	22.1593	25.3397
158	22.1264	25.3776
159	22.1759	25.3964
160	22.1011	25.4296
161	22.1601	25.3679
162	22.1249	25.3737
163	22.1475	25.3899
164	22.1551	25.4029
165	22.1664	25.3641
166	22.1209	25.3265
167	22.1136	25.3776
168	22.1233	25.4195
169	22.1106	25.3747
170	22.1223	25.3532
171	22.1311	25.3317
172	22.1259	25.3129
173	22.1279	25.4018
174	22.118	25.4059
175	22.105	25.3929
176	22.094	25.3496
177	22.0927	25.3381
178	22.1295	25.3506
179	22.1324	25.4065
180	22.1142	25.3733
181	22.1156	25.3429
182	22.1167	25.3098
183	22.1076	25.3548
184	22.1166	25.3944
185	22.1056	25.3532
186	22.0931	25.3558
187	22.1051	25.3572
188	22.118	25.373
189	22.0948	25.4173
190	22.0654	25.3902
191	22.0684	25.3479
192	22.0624	25.3202
193	22.0634	25.3584
194	22.0638	25.4011
195	22.0658	25.4069
196	22.0351	25.3623
197	22.043	25.3337
198	22.0425	25.3441
199	22.0484	25.4076
200	22.055	25.3875
201	22.0361	25.3764
202	22.0612	25.3431
203	22.0186	25.3495
204	22.0129	25.4228
205	21.9887	25.4062
206	21.9943	25.3845
207	22.026	25.3506
208	22.0492	25.3717
209	22.0404	25.4158
210	22.0072	25.4209
211	22.0265	25.3493
212	22.0173	25.3222
213	22.0362	25.3465
214	22.0246	25.3849
215	22.0031	25.4329
216	22.0034	25.3778
217	22.0101	25.3424
218	22.0127	25.3442
219	21.9913	25.403
220	21.9965	25.4124
221	22.0001	25.4453
222	21.9596	25.3835
223	21.9891	25.3293
224	21.9826	25.4049
225	21.9852	25.4263
226	21.9677	25.3886
227	21.9846	25.3631
228	21.9501	25.3873
229	21.9784	25.3764
230	21.9958	25.4245
231	21.9774	25.3887
232	21.9714	25.3504
233	21.9464	25.3357
234	21.9751	25.3685
235	21.95	25.3951
236	21.9386	25.357
237	21.9309	25.3297
238	21.98	25.4068
239	21.9803	25.4039
240	21.9744	25.3757
241	21.9448	25.3666
242	21.9521	25.3581
243	21.9289	25.4104
244	21.9529	25.3779
245	21.9831	25.3815
246	21.9321	25.3548
247	21.9512	25.3841
248	21.9271	25.4294
249	21.9136	25.3767
250	21.9497	25.3595
251	21.9294	25.3891
252	21.9388	25.444
253	21.9033	25.4487
254	21.9194	25.426
255	21.9044	25.3916
256	21.9451	25.3459
257	21.8872	25.3426
258	21.9119	25.433
259	21.9062	25.4144
260	21.8777	25.4029
261	21.9153	25.395
262	21.8819	25.3476
263	21.8999	25.3561
264	21.902	25.3537
265	21.8919	25.372
266	21.9312	25.4086
267	21.8845	25.4031
268	21.8681	25.3469
269	21.8798	25.3773
270	21.9115	25.3303
271	21.8939	25.3472
272	21.8623	25.3099
273	21.8832	25.3787
274	21.8678	25.3918
275	21.8786	25.4236
276	21.8509	25.4206
277	21.8577	25.3916
278	21.8679	25.4122
279	21.8883	25.3287
280	21.8897	25.3273
281	21.8672	25.2743
282	21.8782	25.3143
283	21.8694	25.3345
284	21.8637	25.3819
285	21.8707	25.3863
286	21.8578	25.3893
287	21.8218	25.3893
288	21.8444	25.2913
289	21.841	25.3153
290	21.8407	25.2965
291	21.841	25.2843
292	21.8444	25.3285
293	21.8521	25.3305
294	21.7827	25.3932
295	21.8156	25.3795
296	21.823	25.3665
297	21.8182	25.3614
298	21.8175	25.3128
299	21.8029	25.3577
300	21.8369	25.2981
301	21.8004	25.3028
302	21.8187	25.351
303	21.7827	25.3872
304	21.7975	25.395
305	21.7835	25.3804
306	21.7892	25.3415
307	21.804	25.3341
308	21.7546	25.3049
309	21.8052	25.2794
310	21.7719	25.3212
311	21.7972	25.3321
312	21.7762	25.3403
313	21.7652	25.3631
314	21.7651	25.3577
315	21.7836	25.3454
316	21.7504	25.3259
317	21.7601	25.3206
318	21.768	25.3082
319	21.7491	25.2998
320	21.7605	25.2898
321	21.7931	25.2502
322	21.7738	25.2671
323	21.7446	25.2821
324	21.7903	25.2703
325	21.7425	25.3201
326	21.8163	25.398
327	21.7347	25.387
328	21.7603	25.3358
329	21.7457	25.3091
330	21.7073	25.2856
331	21.7636	25.2685
332	21.7387	25.2909
333	21.7158	25.2922
334	21.7442	25.2735
335	21.7216	25.2701
336	21.7152	25.3391
337	21.7298	25.3605
338	21.7204	25.3477
339	21.7482	25.3529
340	21.7587	25.3396
341	21.7315	25.3315
342	21.7185	25.3063
343	21.7298	25.286
344	21.7257	25.2957
345	21.755	25.25
346	21.7015	25.2807
347	21.7294	25.3116
348	21.7076	25.3346
349	21.7305	25.3485
350	21.7021	25.3536
351	21.7081	25.3191
352	21.7082	25.3376
353	21.6982	25.2856
354	21.7156	25.2503
355	21.7277	25.2506
356	21.7093	25.3159
357	21.7073	25.3336
358	21.7173	25.3183
359	21.716	25.3115
360	21.6736	25.2893
361	21.6821	25.2506
362	21.6964	25.2473
363	21.6776	25.2946
364	21.6864	25.3784
365	21.6867	25.3648
366	21.7145	25.3341
367	21.6794	25.2791
368	21.6732	25.2959
369	21.6683	25.2965
370	21.6636	25.326
371	21.6822	25.3453
372	21.6596	25.3208
373	21.6775	25.2633
374	21.6487	25.2384
375	21.6465	25.2233
376	21.6594	25.3193
377	21.6765	25.2923
378	21.6644	25.258
379	21.6858	25.2079
380	21.6146	25.2609
381	21.6808	25.3193
382	21.6415	25.2874
383	21.652	25.2888
384	21.6618	25.2399
385	21.6469	25.3107
386	21.6507	25.328
387	21.6395	25.2978
388	21.6259	25.2564
389	21.6315	25.2866
390	21.6418	25.3302
391	21.6314	25.3049
392	21.6488	25.2306
393	21.6444	25.2654
394	21.6746	25.3145
395	21.6407	25.2852
396	21.6457	25.2124
397	21.6667	25.2136
398	21.6597	25.2837
399	21.6801	25.2867
400	21.6494	25.2581
401	21.6096	25.2089
402	21.6615	25.2487
403	21.6128	25.259
404	21.6398	25.2415
405	21.6412	25.2208
406	21.6576	25.1928
407	21.625	25.2126
408	21.6663	25.2601
409	21.6423	25.2997
410	21.639	25.2428
411	21.6357	25.2324
412	21.615	25.2638
413	21.6253	25.2497
414	21.6099	25.2923
415	21.6271	25.3071
416	21.6339	25.2862
417	21.617	25.2717
418	21.6419	25.2398
419	21.641	25.2473
420	21.62	25.2038
421	21.6053	25.1922
422	21.6058	25.1911
423	21.614	25.2225
424	21.6388	25.289
425	21.6535	25.2731
426	21.5953	25.287
427	21.6414	25.2834
428	21.6108	25.2441
429	21.6213	25.2252
430	21.6148	25.1745
431	21.5982	25.1967
432	21.6275	25.2038
433	21.6279	25.2455
434	21.6389	25.2421
435	21.6229	25.2218
436	21.6328	25.178
437	21.6192	25.1658
438	21.6082	25.1835
439	21.6121	25.2426
440	21.6197	25.2324
441	21.6009	25.2376
442	21.6397	25.1985
443	21.6143	25.2416
444	21.5953	25.2529
445	21.6294	25.2245
446	21.6263	25.2052
447	21.6177	25.2304
448	21.6231	25.279
449	21.6021	25.2754
450	21.6	25.2112
451	21.6406	25.2246
452	21.6126	25.2782
453	21.5961	25.2598
454	21.6133	25.1944
455	21.6092	25.175
456	21.6014	25.2201
457	21.623	25.2215
458	21.5809	25.2065
459	21.5963	25.1629
460	21.5981	25.2208
461	21.6126	25.2471
462	21.5758	25.1823
463	21.5834	25.1568
464	21.6292	25.198
465	21.5945	25.2247
466	21.585	25.1718
467	21.6112	25.1734
468	21.5869	25.1618
469	21.601	25.1926
470	21.6042	25.2058
471	21.5825	25.1588
472	21.5883	25.1119
473	21.6039	25.122
474	21.5772	25.1521
475	21.5968	25.2248
476	21.5752	25.1585
477	21.5907	25.113
478	21.5941	25.1215
479	21.5519	25.089
480	21.5774	25.1702
481	21.5576	25.1555
482	21.5934	25.1343
483	21.5544	25.0931
484	21.5826	25.0726
485	21.5585	25.1768
486	21.589	25.1032
487	21.5495	25.1302
488	21.5648	25.0551
489	21.5841	25.0775
490	21.5471	25.1294
491	21.5563	25.1422
492	21.545	25.1921
493	21.5615	25.1401
494	21.5769	25.1913
495	21.5687	25.1359
496	21.5573	25.1308
497	21.5662	25.1855
498	21.5409	25.1535
499	21.5348	25.135
500	21.5099	25.0539
501	21.5405	25.1384
502	21.5676	25.1474
503	21.5217	25.0619
504	21.5303	25.0672
505	21.5478	25.0491
506	21.5851	25.1609
507	21.5521	25.0922
508	21.5328	25.0691
509	21.5459	25.0849
510	21.5328	25.1319
511	21.5446	25.143
512	21.5153	25.075
513	21.5263	25.0675
514	21.5384	25.1457
515	21.5495	25.1196
516	21.5122	25.0787
517	21.5181	25.0804
518	21.4858	25.1198
519	21.5218	25.1276
520	21.5044	25.099
521	21.5172	25.0505
522	21.5186	25.1395
523	21.5046	25.1545
524	21.5045	25.0837
525	21.5173	25.0562
526	21.5239	25.1183
527	21.5011	25.2028
528	21.5039	25.1684
529	21.479	25.1263
530	21.4686	25.109
531	21.4899	25.1815
532	21.4626	25.1762
533	21.4976	25.117
534	21.5192	25.0996
535	21.5067	25.1749
536	21.5026	25.2121
537	21.4737	25.1774
538	21.4913	25.1173
539	21.4651	25.1491
540	21.5046	25.1809
541	21.4893	25.1833
542	21.4915	25.1344
543	21.5036	25.119
544	21.4852	25.0871
545	21.5127	25.1322
546	21.5097	25.1603
547	21.4975	25.1282
548	21.4625	25.0884
549	21.5089	25.1012
550	21.4825	25.1455
551	21.4994	25.1258
552	21.4733	25.0885
553	21.4586	25.0823
554	21.4964	25.1232
555	21.465	25.1384
556	21.4661	25.1161
557	21.4611	25.0699
558	21.5209	25.0996
559	21.4587	25.1418
560	21.4861	25.0969
561	21.4446	25.0625
562	21.504	25.0474
563	21.4582	25.0985
564	21.4559	25.1228
565	21.453	25.109
566	21.4535	25.0648
567	21.4376	25.0491
568	21.4397	25.0983
569	21.4776	25.1251
570	21.469	25.1169
571	21.4221	25.0732
572	21.4422	25.0258
573	21.4547	25.0667
574	21.4141	25.1479
575	21.4389	25.1444
576	21.4441	25.1211
577	21.4281	25.1127
578	21.43	25.0979
579	21.4504	25.0811
580	21.435	25.113
581	21.4295	25.1313
582	21.4363	25.1392
583	21.4436	25.1276
584	21.4153	25.1194
585	21.4147	25.1076
586	21.4492	25.0916
587	21.4362	25.0968
588	21.4196	25.0576
589	21.4653	25.0916
590	21.4055	25.0737
591	21.4016	25.1259
592	21.4247	25.1291
593	21.4396	25.1207
594	21.4226	25.1337
595	21.4293	25.1411
596	21.4331	25.1342
597	21.4226	25.1128
598	21.4189	25.0902
599	21.3863	25.0656
600	21.4082	25.0895

## Sheet: Figure 2e
	Control		With 3API
Wavelength/nm	EQE	Intergrated Jsc	EQE	Intergrated Jsc
300	11.2061	0	25.0656	0
310	24.3733	0.000973	40.319	0.00169
320	41.0986	0.01262	57.5958	0.01886
330	53.1411	0.05244	67.8749	0.07154
340	62.6428	0.11998	74.7047	0.15466
350	69.4239	0.20783	80.3453	0.25781
360	75.6981	0.3177	84.4135	0.38258
370	81.5685	0.46595	89.1908	0.54613
380	82.3709	0.6348	89.9433	0.73063
390	80.7071	0.79501	88.0581	0.9055
400	78.431	0.98554	83.4036	1.11062
410	81.6952	1.28751	88.1368	1.43412
420	83.0604	1.61877	88.5187	1.78929
430	84.9871	1.96068	90.3674	2.15326
440	86.613	2.32223	91.5949	2.53659
450	87.8533	2.7714	92.3086	3.01002
460	89.2221	3.27321	92.118	3.53265
470	89.8929	3.79669	92.2701	4.07153
480	90.0765	4.34124	93.139	4.63257
490	90.24	4.88058	94.3212	5.19323
500	91.3136	5.44906	94.836	5.7855
510	91.5778	6.02334	94.0031	6.37842
520	91.3032	6.58965	93.9156	6.96032
530	91.17	7.18089	94.696	7.57146
540	91.7347	7.79185	94.1367	8.20222
550	92.0204	8.40864	94.5732	8.83565
560	92.5904	9.03965	95.5531	9.4855
570	93.0266	9.67663	95.4298	10.1409
580	94.107	10.321	95.5084	10.7983
590	91.8346	10.975	94.8053	11.4676
600	92.1248	11.6166	94.4366	12.1277
610	91.9086	12.2789	94.4579	12.8074
620	90.7967	12.9381	93.1401	13.4843
630	90.1525	13.5852	92.5609	14.1484
640	89.3041	14.2436	93.2863	14.8303
650	88.5314	14.9002	93.8628	15.5213
660	89.7901	15.5411	92.979	16.1929
670	89.9887	16.2196	93.1603	16.8954
680	90.6288	16.9103	92.8135	17.6065
690	90.6489	17.5496	92.3528	18.2596
700	88.9186	18.1904	91.7659	18.9167
710	87.4058	18.8408	91.2605	19.5919
720	87.2047	19.4427	90.884	20.2198
730	87.0555	19.9967	89.0153	20.7918
740	88.5795	20.6151	86.2132	21.4085
750	88.3097	21.2724	86.0745	22.0487
760	86.3974	21.8996	86.7057	22.6685
770	84.8101	22.2791	87.3432	23.0556
780	78.5533	22.8784	89.5915	23.7048
790	73.3405	23.4309	89.8613	24.3575
800	60.874	23.9012	82.4892	24.9613
810	38.4433	24.2479	64.0757	25.4729
820	16.733	24.4185	29.9851	25.7634
830	8.21835	24.494	10.5151	25.8859
840	2.83013	24.5295	3.8637	25.9322
850	1.57529	24.5445	1.63677	25.9509
860	0.0074	24.5497	0.00719	25.9562
870	0.00458	24.5497	0.78469	25.9589
880	0.00241	24.5497	0.73611	25.964
890	0.04987	24.5499	0.05125	25.9666
900	0.000684	24.5501	0.12295	25.967

## Sheet: Figure 2f
	Control	With 3API
Illumination Intensity	Voc/V	Voc/V
10	1.017	1.077
20	1.042	1.107
30	1.065	1.122
40	1.082	1.132
50	1.089	1.138
60	1.096	1.145
70	1.102	1.153
80	1.107	1.154
90	1.112	1.16
100	1.118	1.163

## Sheet: Figure 3d
Absorption				PL intensity
Wavelength	Control	With 3API		Wavelength	Control	With 3API
900	0.071	0.06		520	60	67
899	0.071	0.061		521	64	60
898	0.071	0.062		522	62	75
897	0.073	0.065		523	70	66
896	0.072	0.065		524	55	66
895	0.072	0.065		525	67	67
894	0.072	0.064		526	72	70
893	0.072	0.063		527	77	74
892	0.071	0.061		528	60	62
891	0.069	0.062		529	55	64
890	0.069	0.062		530	64	60
889	0.068	0.062		531	69	78
888	0.068	0.062		532	63	64
887	0.068	0.063		533	55	86
886	0.069	0.064		534	70	66
885	0.069	0.064		535	67	63
884	0.07	0.064		536	62	75
883	0.072	0.065		537	52	52
882	0.072	0.065		538	69	58
881	0.07	0.064		539	68	71
880	0.069	0.063		540	60	63
879	0.069	0.062		541	66	75
878	0.069	0.062		542	72	59
877	0.071	0.064		543	78	59
876	0.073	0.065		544	75	73
875	0.074	0.064		545	77	70
874	0.075	0.064		546	71	64
873	0.075	0.064		547	70	65
872	0.075	0.063		548	60	60
871	0.074	0.063		549	66	63
870	0.074	0.063		550	67	78
869	0.074	0.064		551	60	60
868	0.072	0.065		552	56	65
867	0.072	0.066		553	59	60
866	0.071	0.066		554	72	64
865	0.071	0.066		555	67	78
864	0.073	0.066		556	64	67
863	0.075	0.065		557	67	52
862	0.078	0.065		558	60	59
861	0.08	0.064		559	66	65
860	0.08	0.064		560	64	72
859	0.079	0.066		561	55	72
858	0.077	0.066		562	63	82
857	0.079	0.07		563	62	64
856	0.077	0.07		564	67	64
855	0.077	0.071		565	73	55
854	0.079	0.07		566	57	50
853	0.078	0.067		567	67	56
852	0.077	0.067		568	80	51
851	0.076	0.067		569	95	54
850	0.075	0.066		570	63	67
849	0.076	0.065		571	67	62
848	0.079	0.066		572	65	60
847	0.08	0.068		573	67	67
846	0.081	0.069		574	74	75
845	0.085	0.074		575	75	57
844	0.086	0.077		576	73	67
843	0.089	0.08		577	52	52
842	0.089	0.083		578	63	56
841	0.089	0.086		579	63	70
840	0.093	0.087		580	60	67
839	0.094	0.086		581	66	67
838	0.096	0.09		582	79	60
837	0.096	0.092		583	77	71
836	0.095	0.094		584	67	64
835	0.097	0.093		585	69	71
834	0.098	0.09		586	55	49
833	0.099	0.09		587	71	63
832	0.1	0.09		588	58	60
831	0.103	0.092		589	67	60
830	0.107	0.098		590	70	79
829	0.109	0.101		591	65	76
828	0.112	0.108		592	63	48
827	0.114	0.11		593	69	80
826	0.119	0.113		594	66	77
825	0.123	0.113		595	77	70
824	0.13	0.117		596	67	47
823	0.135	0.121		597	78	64
822	0.138	0.127		598	66	66
821	0.143	0.132		599	63	70
820	0.146	0.135		600	60	75
819	0.149	0.139		601	65	68
818	0.154	0.144		602	62	82
817	0.16	0.147		603	64	73
816	0.167	0.153		604	82	71
815	0.174	0.159		605	80	80
814	0.181	0.168		606	77	63
813	0.188	0.176		607	58	75
812	0.196	0.186		608	79	71
811	0.204	0.193		609	70	65
810	0.215	0.201		610	72	60
809	0.225	0.21		611	80	77
808	0.235	0.22		612	64	77
807	0.246	0.229		613	64	80
806	0.256	0.241		614	70	73
805	0.268	0.252		615	71	80
804	0.28	0.266		616	72	52
803	0.292	0.279		617	67	74
802	0.304	0.293		618	65	80
801	0.316	0.307		619	66	82
800	0.33	0.321		620	65	64
799	0.342	0.333		621	75	64
798	0.353	0.345		622	65	72
797	0.365	0.355		623	74	73
796	0.377	0.366		624	63	91
795	0.389	0.378		625	66	73
794	0.4	0.39		626	64	77
793	0.411	0.401		627	79	62
792	0.418	0.411		628	77	60
791	0.428	0.425		629	90	90
790	0.436	0.434		630	74	74
789	0.445	0.443		631	87	75
788	0.453	0.452		632	73	67
787	0.458	0.461		633	75	71
786	0.466	0.469		634	74	81
785	0.475	0.476		635	84	75
784	0.481	0.482		636	59	74
783	0.487	0.487		637	70	67
782	0.491	0.491		638	75	69
781	0.494	0.494		639	63	67
780	0.496	0.498		640	62	85
779	0.498	0.501		641	67	78
778	0.5	0.504		642	72	78
777	0.503	0.509		643	56	65
776	0.504	0.511		644	86	72
775	0.508	0.512		645	62	58
774	0.511	0.514		646	66	75
773	0.511	0.516		647	62	79
772	0.512	0.517		648	74	79
771	0.512	0.518		649	82	72
770	0.513	0.519		650	67	85
769	0.514	0.523		651	64	81
768	0.514	0.524		652	84	66
767	0.514	0.524		653	89	59
766	0.515	0.525		654	56	74
765	0.515	0.526		655	62	67
764	0.516	0.526		656	62	60
763	0.515	0.526		657	83	59
762	0.515	0.526		658	77	67
761	0.515	0.525		659	65	87
760	0.518	0.526		660	75	63
759	0.518	0.527		661	52	80
758	0.519	0.528		662	78	82
757	0.519	0.529		663	77	67
756	0.519	0.53		664	78	81
755	0.519	0.53		665	63	78
754	0.519	0.53		666	63	81
753	0.519	0.529		667	68	83
752	0.519	0.53		668	75	80
751	0.521	0.53		669	73	78
750	0.522	0.531		670	60	81
749	0.523	0.532		671	66	71
748	0.522	0.532		672	70	80
747	0.521	0.532		673	72	83
746	0.521	0.532		674	85	79
745	0.521	0.532		675	79	74
744	0.521	0.532		676	90	91
743	0.521	0.533		677	77	64
742	0.521	0.533		678	67	87
741	0.522	0.532		679	76	80
740	0.523	0.532		680	74	76
739	0.524	0.532		681	72	90
738	0.525	0.534		682	74	80
737	0.527	0.535		683	87	60
736	0.529	0.536		684	79	95
735	0.529	0.536		685	82	74
734	0.529	0.536		686	64	89
733	0.529	0.536		687	82	90
732	0.529	0.536		688	93	72
731	0.53	0.536		689	73	67
730	0.53	0.537		690	76	90
729	0.529	0.538		691	89	91
728	0.529	0.539		692	78	82
727	0.53	0.54		693	80	88
726	0.53	0.539		694	87	104
725	0.53	0.539		695	96	90
724	0.53	0.54		696	72	90
723	0.532	0.542		697	81	104
722	0.534	0.544		698	73	113
721	0.534	0.545		699	98	128
720	0.536	0.546		700	95	120
719	0.538	0.547		701	101	102
718	0.54	0.547		702	94	124
717	0.54	0.547		703	96	112
716	0.541	0.547		704	105	113
715	0.542	0.547		705	80	135
714	0.544	0.549		706	113	141
713	0.544	0.552		707	92	136
712	0.547	0.555		708	97	154
711	0.548	0.557		709	97	175
710	0.551	0.56		710	110	154
709	0.554	0.564		711	84	171
708	0.556	0.565		712	107	164
707	0.558	0.566		713	113	210
706	0.559	0.565		714	108	235
705	0.56	0.566		715	141	247
704	0.562	0.567		716	123	257
703	0.564	0.569		717	129	235
702	0.566	0.571		718	121	285
701	0.568	0.574		719	155	297
700	0.571	0.577		720	152	269
699	0.572	0.58		721	162	322
698	0.575	0.583		722	173	346
697	0.578	0.586		723	169	366
696	0.582	0.589		724	197	359
695	0.585	0.591		725	203	397
694	0.589	0.594		726	181	414
693	0.592	0.597		727	238	482
692	0.594	0.6		728	224	483
691	0.596	0.602		729	232	569
690	0.598	0.605		730	256	576
689	0.601	0.608		731	290	625
688	0.605	0.612		732	291	642
687	0.61	0.617		733	314	678
686	0.616	0.621		734	294	783
685	0.62	0.624		735	368	812
684	0.622	0.627		736	355	860
683	0.624	0.63		737	381	859
682	0.626	0.633		738	379	1012
681	0.628	0.636		739	430	1031
680	0.632	0.64		740	450	1153
679	0.636	0.644		741	476	1173
678	0.64	0.649		742	494	1258
677	0.645	0.653		743	519	1413
676	0.649	0.657		744	541	1523
675	0.654	0.661		745	623	1622
674	0.658	0.666		746	654	1707
673	0.662	0.67		747	715	1803
672	0.666	0.673		748	781	2054
671	0.671	0.677		749	811	2128
670	0.675	0.682		750	841	2211
669	0.678	0.686		751	901	2440
668	0.682	0.691		752	984	2565
667	0.686	0.696		753	1030	2824
666	0.689	0.7		754	1074	3100
665	0.693	0.704		755	1165	3201
664	0.698	0.709		756	1218	3582
663	0.703	0.713		757	1332	3854
662	0.708	0.718		758	1511	3993
661	0.713	0.722		759	1570	4310
660	0.718	0.728		760	1645	4562
659	0.723	0.732		761	1813	4904
658	0.727	0.737		762	1861	5414
657	0.732	0.742		763	2125	5700
656	0.736	0.746		764	2176	6175
655	0.739	0.751		765	2402	6593
654	0.744	0.756		766	2612	7231
653	0.75	0.762		767	2707	7648
652	0.755	0.768		768	2782	8125
651	0.761	0.773		769	3159	8675
650	0.766	0.778		770	3339	9171
649	0.771	0.781		771	3589	9922
648	0.777	0.787		772	3761	10746
647	0.782	0.793		773	3874	11141
646	0.788	0.799		774	4283	11985
645	0.793	0.804		775	4477	12888
644	0.797	0.811		776	4832	13660
643	0.802	0.817		777	5119	14693
642	0.808	0.822		778	5613	15732
641	0.813	0.827		779	5886	16655
640	0.819	0.832		780	6107	17492
639	0.825	0.837		781	6660	18544
638	0.832	0.844		782	6996	19617
637	0.837	0.851		783	7250	20982
636	0.843	0.859		784	7874	22202
635	0.848	0.865		785	8237	23469
634	0.853	0.871		786	8898	24707
633	0.86	0.877		787	9137	26177
632	0.866	0.882		788	9497	27213
631	0.874	0.887		789	9988	28470
630	0.88	0.892		790	10520	29733
629	0.886	0.899		791	11236	31371
628	0.893	0.907		792	11455	32319
627	0.897	0.913		793	12114	33908
626	0.903	0.92		794	12399	35027
625	0.91	0.927		795	12808	36082
624	0.917	0.933		796	13168	37358
623	0.923	0.939		797	13669	38278
622	0.93	0.945		798	13965	38957
621	0.936	0.952		799	14208	39938
620	0.943	0.958		800	14664	40194
619	0.951	0.966		801	14955	41000
618	0.958	0.974		802	15312	41091
617	0.964	0.982		803	15143	41436
616	0.972	0.989		804	15392	41794
615	0.979	0.996		805	15459	41624
614	0.987	1.005		806	15171	41737
613	0.994	1.01		807	15058	41090
612	1.001	1.016		808	15115	40748
611	1.008	1.024		809	15065	40589
610	1.016	1.032		810	14980	40253
609	1.025	1.041		811	14817	39150
608	1.031	1.049		812	14750	38595
607	1.037	1.057		813	14405	37674
606	1.044	1.064		814	14330	37059
605	1.052	1.071		815	14017	35874
604	1.06	1.081		816	13814	34994
603	1.068	1.089		817	13336	34044
602	1.076	1.097		818	13069	33389
601	1.086	1.107		819	12693	32256
600	1.094	1.116		820	12433	31071
599	1.102	1.125		821	12318	30509
598	1.11	1.133		822	11621	29315
597	1.117	1.141		823	11476	28331
596	1.126	1.149		824	10953	27142
595	1.136	1.156		825	10404	26187
594	1.146	1.165		826	10122	25008
593	1.156	1.174		827	9757	24016
592	1.165	1.185		828	9240	22953
591	1.175	1.194		829	8681	21742
590	1.183	1.206		830	8194	20793
589	1.192	1.216		831	7791	19325
588	1.2	1.227		832	7415	18289
587	1.209	1.237		833	6930	17260
586	1.218	1.245		834	6312	15893
585	1.228	1.253		835	5969	15061
584	1.238	1.263		836	5532	13621
583	1.249	1.273		837	5100	12896
582	1.258	1.286		838	4469	11718
581	1.268	1.295		839	4257	10905
580	1.279	1.307		840	3997	9651
579	1.29	1.317		841	3553	8975
578	1.302	1.329		842	3172	8194
577	1.315	1.342		843	2837	7242
576	1.328	1.355		844	2601	6614
575	1.34	1.368		845	2303	5834
574	1.353	1.382		846	2070	5171
573	1.364	1.394		847	1828	4642
572	1.374	1.407		848	1523	4050
571	1.385	1.417		849	1425	3522
570	1.397	1.429		850	1208	3178
569	1.411	1.443		851	1064	2734
568	1.424	1.457		852	945	2397
567	1.437	1.471		853	807	1949
566	1.45	1.485		854	739	1755
565	1.464	1.499		855	630	1527
564	1.479	1.512		856	542	1353
563	1.494	1.526		857	486	1122
562	1.509	1.542		858	438	1030
561	1.524	1.559		859	386	870
560	1.54	1.576		860	321	735
559	1.556	1.592		861	260	629
558	1.571	1.608		862	253	599
557	1.586	1.623		863	199	522
556	1.602	1.64		864	175	411
555	1.616	1.656		865	184	359
554	1.633	1.675		866	165	317
553	1.652	1.695		867	158	309
552	1.669	1.715		868	129	226
551	1.688	1.736		869	110	231
550	1.707	1.754		870	115	205
549	1.726	1.771		871	104	171
548	1.745	1.788		872	80	149
547	1.763	1.808		873	82	143
546	1.78	1.831		874	87	137
545	1.798	1.853		875	102	117
544	1.816	1.874		876	100	99
543	1.839	1.894		877	82	94
542	1.864	1.917		878	77	80
541	1.883	1.938		879	87	90
540	1.905	1.961		880	63	82
539	1.925	1.984		881	71	75
538	1.945	2.007		882	71	82
537	1.968	2.03		883	68	71
536	1.987	2.055		884	88	83
535	2.01	2.08		885	78	65
534	2.035	2.1		886	72	70
533	2.059	2.123		887	66	78
532	2.079	2.15		888	66	73
531	2.101	2.177		889	78	65
530	2.119	2.201		890	72	73
529	2.145	2.222		891	47	72
528	2.17	2.245		892	89	55
527	2.195	2.266		893	57	60
526	2.224	2.291		894	82	64
525	2.252	2.317		895	64	74
524	2.276	2.348		896	67	65
523	2.301	2.375		897	67	49
522	2.322	2.404		898	79	71
521	2.34	2.436		899	64	66
520	2.361	2.46		900	75	67
519	2.385	2.483
518	2.405	2.506
517	2.429	2.531
516	2.45	2.558
515	2.482	2.588
514	2.506	2.619
513	2.531	2.648
512	2.552	2.672
511	2.579	2.69
510	2.602	2.725
509	2.624	2.748
508	2.655	2.772
507	2.684	2.799
506	2.71	2.825
505	2.742	2.853
504	2.774	2.883
503	2.802	2.906
502	2.827	2.93
501	2.847	2.95
500	2.87	2.972
499	2.887	2.987
498	2.903	3
497	2.926	2.998
496	2.943	3.021
495	2.948	3.031
494	2.966	3.052
493	2.981	3.076
492	2.987	3.1
491	2.985	3.112
490	2.994	3.124
489	3.009	3.128
488	3.023	3.124
487	3.028	3.132
486	3.044	3.153
485	3.054	3.154
484	3.067	3.157
483	3.07	3.161
482	3.076	3.165
481	3.066	3.16
480	3.07	3.166
479	3.079	3.16
478	3.087	3.163
477	3.074	3.176
476	3.073	3.185
475	3.07	3.203
474	3.067	3.195
473	3.076	3.19
472	3.091	3.193
471	3.096	3.192
470	3.093	3.192
469	3.071	3.188
468	3.065	3.183
467	3.06	3.191
466	3.058	3.208
465	3.052	3.197
464	3.067	3.186
463	3.083	3.198
462	3.116	3.19
461	3.121	3.193
460	3.119	3.178
459	3.127	3.181
458	3.14	3.176
457	3.145	3.185
456	3.158	3.185
455	3.163	3.189
454	3.165	3.197
453	3.172	3.215
452	3.181	3.255
451	3.158	3.272
450	3.162	3.277
449	3.167	3.305
448	3.19	3.314
447	3.2	3.308
446	3.218	3.28
445	3.254	3.284
444	3.29	3.294
443	3.288	3.328
442	3.292	3.354
441	3.285	3.399
440	3.288	3.428
439	3.306	3.443
438	3.332	3.466
437	3.362	3.462
436	3.406	3.453
435	3.441	3.467
434	3.475	3.488
433	3.477	3.525
432	3.479	3.537
431	3.468	3.578
430	3.495	3.594
429	3.524	3.64
428	3.574	3.627
427	3.57	3.614
426	3.585	3.628
425	3.604	3.62
424	3.628	3.632
423	3.701	3.612
422	3.766	3.627
421	3.837	3.673
420	3.951	3.667
419	3.971	3.741
418	4.088	3.734
417	3.971	3.786
416	3.989	3.815
415	3.995	3.852
414	3.977	3.83
413	3.871	3.735
412	3.768	3.774
411	3.675	3.864
410	3.69	3.978
409	3.688	3.874
408	3.723	3.813
407	3.805	3.837
406	3.913	3.875
405	3.984	4.004
404	4.068	4.028
403	4.06	4.016
402	4.037	4.031
401	4.015	3.95
400	4.026	3.869

[truncated: 28 more sheets: Figure 3e, Figure 3f, Figure 4c, Figure 4d, Figure 4g, Figure 4h, Figure 5b, Figure 5c, Figure 5d, Figure S3, Figure S4, Figure S6, Figure S8, Figure S10, Figure S11, Figure S12, Figure S13, Figure S15, Figure S20, Figure S21b,c …]
